# Supplementary material for: A binuclear vanadium oxyfluoride: di-μ-oxido-bis­[(2,2′-bipyrid­yl)fluorido­oxidovanadium(V)]
Source: Acta Crystallogr Sect E Struct Rep Online. 2010 Aug 11;66(Pt 9):m1091. doi: 10.1107/S1600536810031302 (PMC3007897; doi:10.1107/S1600536810031302)
Supplement: Supplementary file 2 [file e-66-m1091-Isup2.hkl]

# 
# h,k,l, Fc-squared, Fo-squared, sigma(Fo-squared) and status flag 
# 
data_I
_shelx_title ' C2c in C2/c' 
_shelx_refln_list_code          4 
_shelx_F_calc_maximum      297.84 
_exptl_crystal_F_000      1040.00 
_reflns_d_resolution_high  0.7553 
 
loop_ 
 _symmetry_equiv_pos_as_xyz 
 'x, y, z' 
 '-x, y, -z+1/2' 
 'x+1/2, y+1/2, z' 
 '-x+1/2, y+1/2, -z+1/2' 
 '-x, -y, -z' 
 'x, -y, z-1/2' 
 '-x+1/2, -y+1/2, -z' 
 'x+1/2, -y+1/2, z-1/2' 
 
_cell_length_a     9.7526 
_cell_length_b    12.6499 
_cell_length_c    16.0231 
_cell_angle_alpha  90.000 
_cell_angle_beta   92.631 
_cell_angle_gamma  90.000 
 
_shelx_F_squared_multiplier     1.000 
 
loop_ 
 _refln_index_h 
 _refln_index_k 
 _refln_index_l 
 _refln_F_squared_calc 
 _refln_F_squared_meas 
 _refln_F_squared_sigma 
 _refln_observed_status 
   2   0   0     6919.29     7296.60     65.03 o 
   4   0   0      688.49      951.58     17.72 o 
   6   0   0       19.37       12.00      5.11 o 
   8   0   0     4538.59     4362.05     59.46 o 
  10   0   0     4616.42     4517.50     85.30 o 
  12   0   0      414.72      422.14     36.67 o 
   1   1   0    21684.84    21078.39    263.00 o 
   3   1   0       11.78       51.66      3.37 o 
   5   1   0      276.31      147.02      9.72 o 
   7   1   0     1008.39     1027.35     18.57 o 
   9   1   0     8190.00     8136.74    107.69 o 
  11   1   0     2121.82     2121.05     48.12 o 
   0   2   0    63216.86    53919.93    447.57 o 
   2   2   0     6539.97     7050.35     45.75 o 
   4   2   0       96.08       39.71      3.62 o 
   6   2   0     3007.36     3096.37     27.15 o 
   8   2   0     6329.17     6246.00     48.50 o 
  10   2   0     4096.81     4122.67     68.85 o 
  12   2   0       95.35       86.99     13.56 o 
   1   3   0    11467.01    11677.32     87.94 o 
   3   3   0     4552.76     4912.61     35.90 o 
   5   3   0     7231.93     7347.69     58.19 o 
   7   3   0     1225.20     1240.17     18.36 o 
   9   3   0      101.17      115.66     10.85 o 
  11   3   0     1027.56     1045.41     33.68 o 
   0   4   0      728.80      545.13     11.38 o 
   2   4   0        7.79        3.62      2.01 o 
   4   4   0     6410.96     6467.65     47.32 o 
   6   4   0     4942.63     5040.29     42.58 o 
   8   4   0     8508.88     8611.79     76.48 o 
  10   4   0      115.15      147.88     12.79 o 
  12   4   0       36.07       53.65      8.43 o 
   1   5   0       65.17       40.49      2.68 o 
   3   5   0      579.16      625.99     13.07 o 
   5   5   0     2115.54     2260.87     30.53 o 
   7   5   0      265.57      266.22      9.97 o 
   9   5   0     1301.03     1274.46     29.29 o 
  11   5   0       88.26      115.71     12.07 o 
   0   6   0     1399.64     1601.16     27.07 o 
   2   6   0      688.00      800.88     14.13 o 
   4   6   0        0.19        3.54      2.18 o 
   6   6   0     3008.98     3078.87     37.04 o 
   8   6   0        5.10       22.90      6.64 o 
  10   6   0       56.98       80.12     10.21 o 
  12   6   0        3.18       24.27      8.40 o 
   1   7   0     2977.61     3159.25     28.77 o 
   3   7   0      830.34      854.70     16.16 o 
   5   7   0       82.50       70.16      5.70 o 
   7   7   0      328.13      314.46     11.33 o 
   9   7   0      780.16      769.22     23.27 o 
  11   7   0        0.08       13.81      7.10 o 
   0   8   0     4023.74     4808.22     57.10 o 
   2   8   0     2647.23     2890.69     33.26 o 
   4   8   0      730.58      695.61     16.21 o 
   6   8   0      819.60      819.70     19.32 o 
   8   8   0     1051.91     1010.42     26.72 o 
  10   8   0      453.51      493.66     23.26 o 
   1   9   0     2389.48     2418.75     26.40 o 
   3   9   0      232.53      262.33      9.91 o 
   5   9   0     8419.91     8243.11     75.24 o 
   7   9   0     1156.19     1124.58     23.66 o 
   9   9   0     1403.55     1381.06     42.46 o 
   0  10   0     2290.70     2113.64     36.03 o 
   2  10   0      129.32      134.08      7.48 o 
   4  10   0     5005.70     4825.37     52.44 o 
   6  10   0      976.10      980.30     21.95 o 
   8  10   0      217.85      241.22     14.14 o 
  10  10   0     1066.71     1148.66     53.29 o 
   1  11   0     4238.53     4115.22     46.29 o 
   3  11   0     1913.39     1904.47     30.31 o 
   5  11   0     1996.19     1947.11     32.31 o 
   7  11   0      270.97      328.21     13.88 o 
   9  11   0     1272.41     1427.56     35.95 o 
   0  12   0     6376.45     6261.52    102.66 o 
   2  12   0        1.05        9.80      3.09 o 
   4  12   0      811.50      784.57     20.24 o 
   6  12   0      698.88      665.06     19.19 o 
   8  12   0      482.78      482.79     19.76 o 
   1  13   0     5478.23     5412.95     89.38 o 
   3  13   0       61.58       74.27      6.61 o 
   5  13   0     2104.82     2128.75     36.60 o 
   7  13   0      104.63      141.06     11.32 o 
   0  14   0     2922.46     2897.20     68.90 o 
   2  14   0     1067.20     1095.30     28.54 o 
   4  14   0      713.08      783.46     24.35 o 
   6  14   0       13.19       29.63      6.19 o 
   1  15   0     1923.51     1834.50     39.25 o 
   3  15   0      275.79      248.82     14.79 o 
   5  15   0      578.47      560.60     26.59 o 
   0  16   0     3989.07     3952.38    116.05 o 
   2  16   0       41.61       60.51      6.83 o 
 -11   1   1      240.14      217.09     15.36 o 
  -9   1   1       32.29       26.96      4.89 o 
  -7   1   1     3834.46     4130.76     34.21 o 
  -5   1   1      863.00      968.63     15.29 o 
  -3   1   1     1128.09     1133.19     11.46 o 
  -1   1   1     8473.48     8728.85     53.39 o 
   1   1   1     1008.42      925.39      8.94 o 
   3   1   1     2973.49     3304.81     26.12 o 
   5   1   1        6.22        9.34      5.48 o 
   7   1   1      323.60      302.09      9.73 o 
   9   1   1       25.85       36.07      3.71 o 
  11   1   1     1051.93     1054.34     32.44 o 
 -12   2   1      740.35      730.73     28.51 o 
 -10   2   1      305.65      299.05     17.03 o 
  -8   2   1      746.40      715.77     14.32 o 
  -6   2   1      464.38      593.28      9.98 o 
  -4   2   1     1235.52     1264.43     14.46 o 
  -2   2   1     2280.37     2580.04     19.96 o 
   0   2   1       50.87       64.60      3.15 o 
   2   2   1    67437.23    59696.89   1139.08 o 
   4   2   1      564.06      545.55      8.55 o 
   6   2   1       18.43       15.45      2.25 o 
   8   2   1      365.70      366.90     13.95 o 
  10   2   1      416.23      435.06     19.53 o 
  12   2   1      296.73      307.60     18.09 o 
 -11   3   1     1507.48     1518.14     41.67 o 
  -9   3   1     1919.28     1956.41     43.26 o 
  -7   3   1     3956.03     3989.36     37.54 o 
  -5   3   1       23.08       21.03      2.64 o 
  -3   3   1     2099.14     1892.53     17.67 o 
  -1   3   1     2463.69     2564.71     23.98 o 
   1   3   1      474.14      408.03      6.87 o 
   3   3   1    13917.78    14317.27     89.05 o 
   5   3   1     1977.24     2040.45     25.23 o 
   7   3   1     5918.21     6012.01     54.93 o 
   9   3   1     2142.07     2111.65     37.46 o 
  11   3   1     2363.84     2387.78     52.70 o 
 -12   4   1     1502.25     1573.80     47.57 o 
 -10   4   1       37.81       44.73      7.57 o 
  -8   4   1     2832.07     2829.92     60.99 o 
  -6   4   1     4212.84     4031.93     36.29 o 
  -4   4   1     3801.85     3859.16     34.10 o 
  -2   4   1     1387.17     1334.07     20.84 o 
   0   4   1     5445.44     5788.64     43.28 o 
   2   4   1    22948.67    22545.37    147.49 o 
   4   4   1     3165.06     3558.98     30.17 o 
   6   4   1     7212.66     7094.03     55.11 o 
   8   4   1      690.97      682.96     16.68 o 
  10   4   1     1170.57     1154.49     34.00 o 
  12   4   1     1331.10     1349.71     56.16 o 
 -11   5   1      266.15      310.19     18.99 o 
  -9   5   1     2064.68     2079.75     46.25 o 
  -7   5   1     8079.03     8061.89     75.15 o 
  -5   5   1       28.50       36.85      4.36 o 
  -3   5   1    12599.10    12926.53     92.94 o 
  -1   5   1     1701.28     1865.09     19.47 o 
   1   5   1    21199.94    21014.18    128.89 o 
   3   5   1    11065.89    11366.11     83.90 o 
   5   5   1     3135.30     3087.00     28.90 o 
   7   5   1      112.64      114.55      6.99 o 
   9   5   1      526.34      517.30     18.24 o 
  11   5   1     2537.36     2579.38     56.64 o 
 -12   6   1      358.05      387.08     22.14 o 
 -10   6   1      182.78      185.36     17.37 o 
  -8   6   1     3681.26     3631.11     52.10 o 
  -6   6   1    20589.04    20341.51    146.37 o 
  -4   6   1     8144.27     8221.25     67.60 o 
  -2   6   1      112.45       56.41      5.46 o 
   0   6   1     5144.72     4991.22     46.36 o 
   2   6   1    11454.32    10902.80     72.96 o 
   4   6   1       11.75       11.81      3.16 o 
   6   6   1     5698.15     5574.16     60.73 o 
   8   6   1     1740.23     1813.43     29.56 o 
  10   6   1     2416.14     2442.86     65.59 o 
  12   6   1     2129.80     2098.25     53.09 o 
 -11   7   1      193.07      243.22     17.52 o 
  -9   7   1     2998.30     2915.24     48.78 o 
  -7   7   1     2016.24     2048.85     30.77 o 
  -5   7   1     4280.04     4177.88     44.37 o 
  -3   7   1     5274.73     5313.89     49.23 o 
  -1   7   1       33.47       41.70      4.04 o 
   1   7   1    24200.91    24082.40    147.07 o 
   3   7   1     9548.46    10001.42     79.46 o 
   5   7   1     1895.77     1914.76     30.84 o 
   7   7   1     2828.70     2761.26     37.35 o 
   9   7   1      128.01      142.92     10.47 o 
  11   7   1     1721.47     1876.89     48.71 o 
 -10   8   1      537.08      504.69     23.63 o 
  -8   8   1    12454.69    12685.75    124.99 o 
  -6   8   1      176.81      163.33      8.61 o 
  -4   8   1       90.24      101.71      6.67 o 
  -2   8   1     3931.01     3834.03     40.05 o 
   0   8   1     6034.20     6016.27     47.57 o 
   2   8   1     6557.02     6387.34     57.24 o 
   4   8   1      111.22      134.60     10.04 o 
   6   8   1     3572.18     3658.94     43.82 o 
   8   8   1     1034.34     1043.90     22.93 o 
  10   8   1      518.80      562.54     24.66 o 
  -9   9   1     3960.29     3950.11     61.05 o 
  -7   9   1      814.19      836.38     19.96 o 
  -5   9   1     1257.96     1251.07     23.30 o 
  -3   9   1     1447.56     1485.01     24.07 o 
  -1   9   1      540.56      614.75     11.88 o 
   1   9   1     8928.21     8745.83     65.27 o 
   3   9   1      120.15      119.15      9.77 o 
   5   9   1       44.85       43.29      5.09 o 
   7   9   1     2149.69     2144.96     34.98 o 
   9   9   1      208.44      234.30     14.02 o 
 -10  10   1       73.91       62.66      9.17 o 
  -8  10   1     1328.58     1323.66     32.48 o 
  -6  10   1      492.57      475.39     14.83 o 
  -4  10   1      129.77      160.11      8.72 o 
  -2  10   1      750.77      707.86     16.33 o 
   0  10   1      727.70      643.72     12.99 o 
   2  10   1     4321.73     4355.52     46.95 o 
   4  10   1       23.49       36.48      4.71 o 
   6  10   1      443.71      434.23     19.67 o 
   8  10   1      714.64      632.88     21.93 o 
  10  10   1      707.54      641.31     27.49 o 
  -9  11   1      655.88      693.24     31.03 o 
  -7  11   1       10.11       34.67      5.61 o 
  -5  11   1       65.96       65.29      6.74 o 
  -3  11   1        1.30        5.02      1.97 o 
  -1  11   1        5.65       10.85      2.62 o 
   1  11   1      184.47      180.41      8.47 o 
   3  11   1     1927.63     1882.09     30.14 o 
   5  11   1        7.63       19.61      3.85 o 
   7  11   1       41.94       79.55      7.32 o 
   9  11   1       80.97       80.70      8.54 o 
  -8  12   1       57.40       76.10      8.42 o 
  -6  12   1       55.19       77.48      7.05 o 
  -4  12   1      134.24      139.93     11.26 o 
  -2  12   1      568.60      547.52     15.56 o 
   0  12   1        0.02       11.29      2.64 o 
   2  12   1       85.66       84.24      6.71 o 
   4  12   1      110.31      122.03      8.31 o 
   6  12   1      264.22      314.48     13.45 o 
   8  12   1     1144.32     1258.19     33.31 o 
  -7  13   1      180.38      204.74     14.39 o 
  -5  13   1      129.91      147.43      9.44 o 
  -3  13   1        3.58       10.25      3.05 o 
  -1  13   1      775.74      753.51     22.15 o 
   1  13   1     1503.94     1408.25     31.16 o 
   3  13   1       73.15       78.67      7.00 o 
   5  13   1       58.68       38.85      5.31 o 
   7  13   1      593.22      633.12     19.54 o 
  -6  14   1       35.59       65.74     11.03 o 
  -4  14   1        6.73       20.42      3.75 o 
  -2  14   1      591.27      539.17     19.41 o 
   0  14   1       94.56       95.28      8.42 o 
   2  14   1       90.72       94.72      8.73 o 
   4  14   1       24.44       37.62      4.47 o 
   6  14   1      540.76      560.23     18.64 o 
  -5  15   1      542.36      537.58     20.62 o 
  -3  15   1      452.66      452.09     18.33 o 
  -1  15   1      382.86      422.73     17.36 o 
   1  15   1     2486.59     2407.79     45.77 o 
   3  15   1      576.19      544.88     20.52 o 
   5  15   1       57.95       65.39      7.25 o 
  -2  16   1     1254.46     1233.92     33.01 o 
   0  16   1      322.68      378.21     17.34 o 
   2  16   1      897.05      944.21     28.14 o 
 -12   0   2      109.33      131.69     22.51 o 
 -10   0   2     4592.56     4643.43     88.55 o 
  -8   0   2     2892.62     2883.69     62.41 o 
  -6   0   2     3094.31     2672.07     57.64 o 
  -4   0   2       76.25      158.93      8.52 o 
  -2   0   2    49300.89    44856.84    659.57 o 
   0   0   2    42160.76    35637.90    849.76 o 
   2   0   2     9324.82     9280.31     99.27 o 
   4   0   2      655.85      477.79     12.66 o 
   6   0   2     1894.21     2105.33     34.55 o 
   8   0   2    17164.55    17441.77    207.65 o 
  10   0   2      254.95      278.32     18.25 o 
  12   0   2      848.72      784.10     51.15 o 
 -11   1   2     2122.94     2025.80     47.84 o 
  -9   1   2      129.60      155.45     18.25 o 
  -7   1   2     1112.58      958.48     13.42 o 
  -5   1   2    21626.00    21678.08    164.61 o 
  -3   1   2     1552.98     1475.55     13.96 o 
  -1   1   2    19860.29    20653.20    151.15 o 
   1   1   2     2036.72     2226.40     16.53 o 
   3   1   2      594.21     1028.60     12.77 o 
   5   1   2     1485.39     1368.47     17.66 o 
   7   1   2     5533.90     5397.90     47.56 o 
   9   1   2    11007.33    11042.77     77.78 o 
  11   1   2      122.08      154.15     21.53 o 
 -12   2   2      842.89      870.74     31.82 o 
 -10   2   2     1975.25     1940.03     45.01 o 
  -8   2   2      193.65      194.69     10.29 o 
  -6   2   2    11978.30    11774.42     80.35 o 
  -4   2   2      750.68      704.26     10.10 o 
  -2   2   2    12058.20    12393.65     75.65 o 
   0   2   2    44205.23    40984.77    501.47 o 
   2   2   2    88709.80    75613.39   1265.40 o 
   4   2   2      151.50       43.97      2.93 o 
   6   2   2      172.44      166.88      5.88 o 
   8   2   2     9225.93     9114.63     65.41 o 
  10   2   2      415.43      421.47     19.04 o 
  12   2   2      225.38      271.07     16.83 o 
 -11   3   2       68.03       91.57     10.93 o 
  -9   3   2        4.99       13.46     11.13 o 
  -7   3   2     2154.77     2191.57     25.14 o 
  -5   3   2     6623.26     6181.63     46.63 o 
  -3   3   2      780.36      692.39      9.54 o 
  -1   3   2        9.75       51.81      2.72 o 
   1   3   2    30092.15    30010.25    173.22 o 
   3   3   2    33862.24    33775.61    315.34 o 
   5   3   2     1980.29     2071.00     25.74 o 
   7   3   2     1355.72     1279.16     22.13 o 
   9   3   2        3.40       12.61      2.81 o 
  11   3   2      553.04      553.40     23.63 o 
 -12   4   2      350.05      392.24     26.22 o 
 -10   4   2      220.15      238.65     16.24 o 
  -8   4   2      309.49      357.89     13.87 o 
  -6   4   2    14271.29    14339.93     95.85 o 
  -4   4   2      121.48       91.95      4.73 o 
  -2   4   2     1741.80     2101.50     19.08 o 
   0   4   2     2702.85     3381.72     26.51 o 
   2   4   2     2136.94     2256.64     20.46 o 
   4   4   2     6406.58     6190.57     46.41 o 
   6   4   2       52.26       43.34      6.01 o 
   8   4   2     3656.55     3624.83     48.24 o 
  10   4   2       94.59      101.10      9.03 o 
  12   4   2      652.76      722.41     28.15 o 
 -11   5   2       35.31       69.67     10.39 o 
  -9   5   2      134.00      148.44     14.70 o 
  -7   5   2       96.97       92.90      6.08 o 
  -5   5   2     3220.00     3331.65     30.56 o 
  -3   5   2       40.34       39.09      2.60 o 
  -1   5   2     8168.88     9116.76     66.49 o 
   1   5   2     4273.99     4774.20     36.33 o 
   3   5   2    13587.56    15005.58    106.33 o 
   5   5   2     3545.85     3790.39     40.01 o 
   7   5   2      119.07      125.95      7.49 o 
   9   5   2     1802.91     1783.26     30.43 o 
  11   5   2      412.10      425.44     35.37 o 
 -12   6   2      172.42      190.11     15.95 o 
 -10   6   2       53.45       59.88      9.01 o 
  -8   6   2      495.15      478.08     17.94 o 
  -6   6   2     6241.00     6431.90     59.62 o 
  -4   6   2      148.97      125.44      6.44 o 
  -2   6   2     1008.34     1083.08     13.78 o 
   0   6   2      188.98      194.94      5.81 o 
   2   6   2     7858.43     9074.11     62.82 o 
   4   6   2        9.83       20.23      3.93 o 
   6   6   2       23.34       28.30      4.83 o 
   8   6   2       75.52       94.52      6.88 o 
  10   6   2       51.47       65.16      8.83 o 
 -11   7   2      144.48      178.55     14.97 o 
  -9   7   2      255.88      263.16     21.51 o 
  -7   7   2     1903.03     1906.03     39.47 o 
  -5   7   2      489.65      483.28     12.92 o 
  -3   7   2     3058.84     3001.78     33.52 o 
  -1   7   2      913.44     1002.83     14.29 o 
   1   7   2      976.98     1021.80     15.08 o 
   3   7   2     1199.28     1205.86     19.89 o 
   5   7   2       32.67       26.25      4.16 o 
   7   7   2     2099.85     1983.15     34.29 o 
   9   7   2      239.72      246.93     13.64 o 
  11   7   2       15.89       38.08      6.12 o 
 -10   8   2      701.58      669.20     31.35 o 
  -8   8   2      162.80      164.13     11.21 o 
  -6   8   2      994.37      909.00     19.32 o 
  -4   8   2     1203.32     1083.76     19.95 o 
  -2   8   2      895.79      809.44     13.01 o 
   0   8   2       20.70        8.12      2.32 o 
   2   8   2      286.24      244.27      9.15 o 
   4   8   2     4835.99     4753.00     58.81 o 
   6   8   2     1427.85     1390.20     25.17 o 
   8   8   2        7.50       21.66      6.60 o 
  10   8   2      105.64      144.49     10.96 o 
  -9   9   2       71.92       91.35     11.52 o 
  -7   9   2     1174.71     1125.62     27.90 o 
  -5   9   2     1077.73     1070.77     21.23 o 
  -3   9   2      355.67      343.58     11.11 o 
  -1   9   2     2332.53     2309.92     29.97 o 
   1   9   2        0.94       10.07      3.13 o 
   3   9   2    13868.90    13792.46    107.43 o 
   5   9   2      232.36      235.69     10.35 o 
   7   9   2      762.78      733.77     19.00 o 
   9   9   2       15.71       23.48      5.47 o 
 -10  10   2      480.49      512.44     24.66 o 
  -8  10   2      346.24      363.15     20.64 o 
  -6  10   2     7686.50     7602.25     74.22 o 
  -4  10   2      249.32      250.52     10.45 o 
  -2  10   2       26.94       28.40      3.81 o 
   0  10   2      869.82      775.81     14.46 o 
   2  10   2     1087.60      964.74     19.61 o 
   4  10   2     5706.92     5703.30     66.28 o 
   6  10   2      290.19      269.90     11.68 o 
   8  10   2      767.01      794.07     21.26 o 
  10  10   2      347.34      419.64     18.78 o 
  -9  11   2     1132.19     1070.23     36.50 o 
  -7  11   2     1871.79     1821.00     38.48 o 
  -5  11   2     5405.07     5291.28     58.74 o 
  -3  11   2      490.60      462.36     13.98 o 
  -1  11   2     2857.26     2827.83     38.03 o 
   1  11   2     1776.78     1708.57     27.25 o 
   3  11   2     6298.59     6078.99     62.05 o 
   5  11   2     1605.06     1515.50     28.37 o 
   7  11   2     1627.87     1616.88     31.11 o 
   9  11   2      562.75      604.20     22.30 o 
  -8  12   2      210.48      235.31     14.49 o 
  -6  12   2     3631.39     3585.07     48.64 o 
  -4  12   2     2366.39     2199.53     34.87 o 
  -2  12   2     3444.14     3364.08     43.41 o 
   0  12   2      653.72      626.97     19.30 o 
   2  12   2     1453.32     1422.22     26.20 o 
   4  12   2     2209.18     2253.58     35.82 o 
   6  12   2        0.34       14.76      3.28 o 
   8  12   2     1891.06     1783.37     40.39 o 
  -7  13   2     1378.11     1403.73     35.42 o 
  -5  13   2     2015.28     2035.40     35.40 o 
  -3  13   2     1058.57      992.35     22.90 o 
  -1  13   2     2819.52     2750.38     45.55 o 
   1  13   2      131.99      111.78      9.15 o 
   3  13   2     3533.92     3369.68     45.87 o 
   5  13   2      416.21      385.87     14.83 o 
   7  13   2      588.97      582.21     29.71 o 
  -6  14   2      385.98      401.97     18.31 o 
  -4  14   2      338.92      361.38     16.36 o 
  -2  14   2      461.51      441.08     18.51 o 
   0  14   2     2262.29     2200.61     41.74 o 
   2  14   2      921.06      899.42     25.70 o 
   4  14   2      337.17      344.63     13.96 o 
   6  14   2        7.21       25.32      4.08 o 
  -5  15   2     1405.22     1405.14     34.84 o 
  -3  15   2     2397.21     2232.60     44.38 o 
  -1  15   2      979.27      993.06     29.20 o 
   1  15   2      173.05      170.71     11.79 o 
   3  15   2      489.31      515.38     30.55 o 
   5  15   2       32.52       49.50      5.66 o 
  -2  16   2      354.02      390.07     18.20 o 
   0  16   2      801.40      782.02     25.28 o 
   2  16   2        9.58       28.59      9.72 o 
 -11   1   3      478.66      469.46     22.00 o 
  -9   1   3      913.05      885.25     23.04 o 
  -7   1   3      686.41      664.64     14.46 o 
  -5   1   3      693.56      853.51     10.08 o 
  -3   1   3    12482.53    13373.96     92.00 o 
  -1   1   3      654.67      767.40      8.87 o 
   1   1   3     6601.37     6896.67     49.74 o 
   3   1   3     5625.86     6238.71     43.95 o 
   5   1   3      342.22      295.49      7.95 o 
   7   1   3       40.96       30.22      3.69 o 
   9   1   3     2377.46     2386.76     31.19 o 
  11   1   3      348.93      343.43     18.09 o 
 -12   2   3      251.55      271.38     18.28 o 
 -10   2   3       59.46       85.84     10.08 o 
  -8   2   3       61.54       64.46      6.57 o 
  -6   2   3     3674.67     4066.67     35.08 o 
  -4   2   3      409.47      328.49      9.70 o 
  -2   2   3     2974.91     3382.75     25.46 o 
   0   2   3    17591.40    17769.46    130.14 o 
   2   2   3    20383.84    20876.96    169.62 o 
   4   2   3     1645.04     1606.46     17.84 o 
   6   2   3      603.79      591.84     11.06 o 
   8   2   3     1281.99     1254.77     21.17 o 
  10   2   3        8.76       25.75      5.00 o 
  12   2   3       11.87       31.41      5.84 o 
 -11   3   3      119.45      126.39     15.34 o 
  -9   3   3     1267.30     1206.28     33.74 o 
  -7   3   3        1.50       12.71      3.23 o 
  -5   3   3     6800.77     7094.59     51.92 o 
  -3   3   3    12548.62    12926.75    100.83 o 
  -1   3   3     3415.21     3388.38     26.07 o 
   1   3   3      945.18      716.48      9.45 o 
   3   3   3     3308.40     3591.53     29.50 o 
   5   3   3      188.18       95.96      4.40 o 
   7   3   3       42.69       45.68      3.84 o 
   9   3   3     1044.86      996.13     22.15 o 
  11   3   3     6185.57     6107.61     91.47 o 
 -12   4   3      606.99      598.29     26.78 o 
 -10   4   3      213.27      225.17     16.03 o 
  -8   4   3     2837.87     2781.95     52.07 o 
  -6   4   3      165.96      165.84      8.79 o 
  -4   4   3    11047.55    11147.58     74.31 o 
  -2   4   3      430.47      479.49      8.24 o 
   0   4   3     9866.24     9657.40     62.57 o 
   2   4   3    15503.95    16218.90    100.30 o 
   4   4   3    14297.82    14501.66     93.98 o 
   6   4   3      374.56      350.25     12.64 o 
   8   4   3      552.69      511.77     14.60 o 
  10   4   3     3622.76     3658.96     55.38 o 
  12   4   3       39.14       66.95     14.24 o 
 -11   5   3      455.25      477.15     25.67 o 
  -9   5   3     3079.45     3083.39     60.38 o 
  -7   5   3      530.61      575.03     17.16 o 
  -5   5   3    12426.50    12928.01     87.03 o 
  -3   5   3     4687.35     4506.34     35.97 o 
  -1   5   3     3850.88     3723.83     38.25 o 
   1   5   3    20330.13    20397.10    130.63 o 
   3   5   3     4893.16     5436.41     41.97 o 
   5   5   3    16233.63    16991.03    123.58 o 
   7   5   3      178.88      186.72      8.90 o 
   9   5   3     3945.17     3893.88     53.91 o 
  11   5   3      328.70      372.27     61.10 o 
 -10   6   3      687.99      651.73     26.78 o 
  -8   6   3     7951.20     8001.84    104.47 o 
  -6   6   3     1360.85     1387.38     26.90 o 
  -4   6   3     6353.72     6068.42     46.96 o 
  -2   6   3     1148.87     1257.78     15.71 o 
   0   6   3     7372.71     7324.84     52.85 o 
   2   6   3     2647.36     2204.25     22.71 o 
   4   6   3     3049.84     2917.03     33.69 o 
   6   6   3     3767.44     3838.14     43.59 o 
   8   6   3     1219.59     1296.89     32.27 o 
  10   6   3     4031.31     4111.78     62.83 o 
 -11   7   3       52.26       56.87      7.67 o 
  -9   7   3     4873.46     4705.94    107.04 o 
  -7   7   3       77.19       73.67      7.36 o 
  -5   7   3      366.07      294.06     10.06 o 
  -3   7   3     2725.90     2804.75     27.02 o 
  -1   7   3    12176.42    12611.47     84.28 o 
   1   7   3     6280.22     6077.11     47.47 o 
   3   7   3      796.31      882.22     17.00 o 
   5   7   3     4186.23     4183.81     45.60 o 
   7   7   3      631.87      630.51     16.74 o 
   9   7   3     2123.16     2177.79     36.81 o 
  11   7   3      405.02      448.07     26.99 o 
 -10   8   3      352.42      300.46     25.58 o 
  -8   8   3     2222.35     2150.38     40.17 o 
  -6   8   3       28.24       35.16      4.38 o 
  -4   8   3    14812.83    14554.33    110.79 o 
  -2   8   3      640.61      657.77     12.02 o 
   0   8   3     7917.34     7809.49     59.01 o 
   2   8   3     1691.65     1618.89     24.01 o 
   4   8   3      660.10      704.70     16.35 o 
   6   8   3     1767.28     1704.64     28.36 o 
   8   8   3      472.61      474.22     16.81 o 
  10   8   3     2285.68     2354.47     50.20 o 
  -9   9   3     2997.51     2884.22     61.97 o 
  -7   9   3      145.58      150.15     10.56 o 
  -5   9   3     2633.10     2496.57     34.27 o 
  -3   9   3     7137.67     7004.27     64.33 o 
  -1   9   3     6301.07     6323.46     51.83 o 
   1   9   3     4663.69     4726.77     42.34 o 
   3   9   3      131.43      153.63     11.01 o 
   5   9   3     1836.69     1833.74     29.54 o 
   7   9   3      373.24      353.83     14.47 o 
   9   9   3     2461.31     2569.19     47.34 o 
 -10  10   3      882.60      902.20     34.23 o 
  -8  10   3        3.16       13.35      7.35 o 
  -6  10   3     1781.50     1718.18     34.68 o 
  -4  10   3      170.02      196.33      9.30 o 
  -2  10   3      668.33      637.68     18.13 o 
   0  10   3     3701.76     3682.05     37.07 o 
   2  10   3      365.74      403.23     12.46 o 
   4  10   3       24.95       47.16      5.23 o 
   6  10   3      334.92      370.41     16.14 o 
   8  10   3      673.20      734.40     20.47 o 
  10  10   3      236.19      235.34     16.88 o 
  -9  11   3      405.66      420.44     23.10 o 
  -7  11   3      803.46      794.14     24.38 o 
  -5  11   3      149.09      157.12      8.97 o 
  -3  11   3      978.73     1001.62     21.27 o 
  -1  11   3      963.82      988.04     20.33 o 
   1  11   3        6.40       24.25      5.11 o 
   3  11   3      198.59      163.24      9.01 o 
   5  11   3       18.23       20.91      3.80 o 
   7  11   3       20.54       15.91      3.07 o 
   9  11   3       35.99       57.94      7.03 o 
  -8  12   3       32.48       46.70      7.42 o 
  -6  12   3        1.05       14.70      3.01 o 
  -4  12   3        7.57       24.32      4.69 o 
  -2  12   3        2.18        9.56      3.08 o 
   0  12   3        0.42        9.89      3.82 o 
   2  12   3      286.29      294.10     11.63 o 
   4  12   3      857.18      778.68     20.12 o 
   6  12   3      528.84      470.06     16.16 o 
   8  12   3        0.07       14.80      4.52 o 
  -7  13   3       86.14      116.58     10.25 o 
  -5  13   3      830.26      778.32     20.80 o 
  -3  13   3       11.11       23.81      3.33 o 
  -1  13   3      152.17      145.86     10.33 o 
   1  13   3      647.95      592.73     19.67 o 
   3  13   3     1039.11      953.77     22.46 o 
   5  13   3       11.07       19.64      3.93 o 
   7  13   3      446.10      513.90     17.62 o 
  -6  14   3      674.64      613.91     22.39 o 
  -4  14   3     1122.42     1079.42     28.69 o 
  -2  14   3     1002.33      948.88     26.36 o 
   0  14   3     3147.76     2904.33     49.08 o 
   2  14   3      230.51      215.13     12.89 o 
   4  14   3       64.86       98.44      8.54 o 
   6  14   3      405.95      483.29     17.14 o 
  -5  15   3     1226.49     1212.45     47.51 o 
  -3  15   3      331.72      345.90     16.37 o 
  -1  15   3      647.64      615.45     21.56 o 
   1  15   3     1670.01     1647.73     37.11 o 
   3  15   3       33.50       38.51      5.60 o 
   5  15   3      760.49      768.58     25.19 o 
  -2  16   3       97.25      114.27      9.74 o 
   0  16   3      270.89      329.45     16.59 o 
   2  16   3      617.93      648.19     22.98 o 
 -12   0   4     6311.18     6133.39    175.97 o 
 -10   0   4       62.58       69.37     10.49 o 
  -8   0   4     3862.54     3561.37     69.33 o 
  -6   0   4     1800.48     1632.22     25.59 o 
  -4   0   4     6383.40     7122.71     92.99 o 
  -2   0   4    18922.42    19646.05    193.58 o 
   0   0   4     7391.56     7665.63     69.41 o 
   2   0   4    26189.30    24878.45    207.13 o 
   4   0   4     2153.98     1896.17     28.79 o 
   6   0   4     1799.25     1618.41     30.23 o 
   8   0   4     3371.41     3205.67     52.17 o 
  10   0   4     7848.30     8092.84    174.73 o 
 -11   1   4     2766.38     2791.67     88.25 o 
  -9   1   4      466.58      460.61     16.44 o 
  -7   1   4     4116.37     4038.38     53.40 o 
  -5   1   4     6750.64     7479.21     66.43 o 
  -3   1   4    23815.31    24508.27    179.04 o 
  -1   1   4     6264.11     6812.64     48.17 o 
   1   1   4     2852.85     2645.95     22.93 o 
   3   1   4    10515.61     9579.90     63.39 o 
   5   1   4      590.10      658.72     12.15 o 
   7   1   4     9615.67     9430.78     79.40 o 
   9   1   4       78.76       97.48     11.18 o 
  11   1   4     3055.09     3142.41     74.99 o 
 -12   2   4     1730.11     1711.30     46.82 o 
 -10   2   4      174.55      183.69     14.34 o 
  -8   2   4     3645.76     3608.02     56.77 o 
  -6   2   4     2229.77     1944.80     21.81 o 
  -4   2   4      574.25      530.89     10.62 o 
  -2   2   4     3420.10     3276.83     25.57 o 
   0   2   4     7039.29     7318.22     47.78 o 
   2   2   4    13932.53    13637.84     83.55 o 
   4   2   4     5117.56     5091.37     37.03 o 
   6   2   4     1449.64     1360.72     17.79 o 
   8   2   4     2974.01     2983.92     31.54 o 
  10   2   4     3981.77     3986.44     45.13 o 
  12   2   4      529.97      655.72     42.38 o 
 -11   3   4      162.53      182.61     15.03 o 
  -9   3   4       33.61       42.41      7.58 o 
  -7   3   4     5294.00     5209.22     60.21 o 
  -5   3   4     2047.57     2154.34     21.73 o 
  -3   3   4    13424.84    13922.68    103.31 o 
  -1   3   4      364.52      442.49      7.62 o 
   1   3   4     1863.59     1742.66     16.84 o 
   3   3   4    36010.64    36267.99    220.08 o 
   5   3   4      187.34      222.66      6.45 o 
   7   3   4      483.69      491.96     10.93 o 
   9   3   4       78.93       98.83      6.43 o 
  11   3   4     1255.17     1207.14     99.95 o 
 -12   4   4      540.45      535.36     32.11 o 
 -10   4   4        0.32        7.59      6.93 o 
  -8   4   4     1712.41     1685.64     39.74 o 
  -6   4   4     4285.37     4243.32     37.37 o 
  -4   4   4     1217.83     1130.78     14.65 o 
  -2   4   4     1489.36     1781.76     18.38 o 
   0   4   4     1134.84     1205.41     14.16 o 
   2   4   4    43442.30    43748.60    331.37 o 
   4   4   4    10264.53    12075.63     81.06 o 
   6   4   4      702.08      795.39     14.38 o 
   8   4   4      188.05      210.49      9.85 o 
  10   4   4       27.20       45.97      5.76 o 
  12   4   4     2010.37     2110.68     86.08 o 
 -11   5   4        0.27       16.76      5.20 o 
  -9   5   4       20.84       33.35      6.26 o 
  -7   5   4      926.88      927.34     39.20 o 
  -5   5   4      513.52      469.78     13.39 o 
  -3   5   4     3880.16     4598.51     37.23 o 
  -1   5   4      105.13      108.33      4.58 o 
   1   5   4     3483.06     3449.57     29.67 o 
   3   5   4    33325.75    35329.72    209.08 o 
   5   5   4       41.96       41.58      3.45 o 
   7   5   4     1559.85     1462.10     25.21 o 
   9   5   4      119.32      117.23      8.03 o 
  11   5   4      850.34      864.89     37.35 o 
 -10   6   4      292.57      289.26     18.69 o 
  -8   6   4      204.34      234.78     15.61 o 
  -6   6   4      150.54      178.71     10.09 o 
  -4   6   4      493.81      560.89     10.59 o 
  -2   6   4      633.54      701.02     12.35 o 
   0   6   4      160.47      148.32      5.65 o 
   2   6   4      237.43      266.72      7.29 o 
   4   6   4       74.45       76.00      5.71 o 
   6   6   4     2147.19     2029.41     32.80 o 
   8   6   4       36.67       50.77      5.39 o 
  10   6   4      747.56      736.98     27.11 o 
 -11   7   4      892.48      972.83     46.08 o 
  -9   7   4       19.78       41.35      9.28 o 
  -7   7   4      201.76      178.48     10.73 o 
  -5   7   4        1.78        7.07      2.62 o 
  -3   7   4     2721.26     2907.15     31.25 o 
  -1   7   4     1189.09     1226.12     16.87 o 
   1   7   4        0.74        4.68      2.95 o 
   3   7   4      101.51       80.70      8.93 o 
   5   7   4      638.02      564.60     14.69 o 
   7   7   4        9.88       14.91      3.47 o 
   9   7   4       20.21       21.95      3.97 o 
  11   7   4       33.99       44.39      6.19 o 
 -10   8   4      349.75      339.61     20.77 o 
  -8   8   4        6.50       13.84      6.27 o 
  -6   8   4     2960.12     2800.81     43.51 o 
  -4   8   4       92.10      102.15      7.32 o 
  -2   8   4      757.32      694.64     12.77 o 
   0   8   4       42.34       50.61      4.12 o 
   2   8   4     3917.04     3629.49     38.91 o 
   4   8   4      602.40      532.48     14.21 o 
   6   8   4      867.03      839.19     19.43 o 
   8   8   4      316.12      308.32     12.68 o 
  10   8   4        6.76       33.08      5.20 o 
  -9   9   4      358.30      352.88     21.33 o 
  -7   9   4     3658.17     3561.80     53.57 o 
  -5   9   4        9.20       16.83      3.14 o 
  -3   9   4      278.55      275.17     10.20 o 
  -1   9   4       23.94       30.38      3.25 o 
   1   9   4     6320.07     6360.43     52.97 o 
   3   9   4     4577.25     4525.56     48.73 o 
   5   9   4       99.64       93.00      7.57 o 
   7   9   4      254.90      291.95     12.15 o 
   9   9   4      330.74      339.74     15.99 o 
 -10  10   4      263.47      291.72     24.55 o 
  -8  10   4     2526.49     2409.37     54.67 o 
  -6  10   4     4064.80     3842.70     55.71 o 
  -4  10   4      117.38      127.67      7.75 o 
  -2  10   4     6011.46     5945.55     58.76 o 
   0  10   4     1910.17     1878.81     33.52 o 
   2  10   4     5372.79     5382.49     55.28 o 
   4  10   4     2022.30     1970.28     31.39 o 
   6  10   4      178.48      216.28     10.73 o 
   8  10   4       65.70       96.61      7.95 o 
  -9  11   4      450.55      475.05     24.26 o 
  -7  11   4     2698.39     2586.48     47.01 o 
  -5  11   4      111.38      108.31      7.51 o 
  -3  11   4      179.33      185.68      9.44 o 
  -1  11   4      473.97      466.24     17.03 o 
   1  11   4     7948.32     8019.21     73.94 o 
   3  11   4     8462.65     8141.68     77.04 o 
   5  11   4      497.99      441.73     14.84 o 
   7  11   4      701.63      662.56     19.47 o 
   9  11   4       55.60       49.81      7.66 o 
  -8  12   4     2223.45     2287.91     55.78 o 
  -6  12   4     1543.62     1505.08     34.50 o 
  -4  12   4      225.92      227.29     10.78 o 
  -2  12   4     1738.62     1689.01     29.36 o 
   0  12   4       90.35       97.20      8.35 o 
   2  12   4     6588.23     6388.19     66.11 o 
   4  12   4     1168.60     1210.18     25.81 o 
   6  12   4      618.10      655.55     19.26 o 
   8  12   4     1292.41     1351.68     33.96 o 
  -7  13   4     4597.21     4634.91     70.18 o 
  -5  13   4        8.06       14.16      3.16 o 
  -3  13   4     5180.94     5115.33     59.58 o 
  -1  13   4      162.06      171.24     11.14 o 
   1  13   4     1611.01     1571.70     33.55 o 
   3  13   4     1820.46     1830.53     32.41 o 
   5  13   4        0.85       13.81      3.54 o 
   7  13   4     1082.17     1117.70     27.16 o 
  -6  14   4      304.97      343.39     17.21 o 
  -4  14   4       43.80       55.07      6.27 o 
  -2  14   4     1196.10     1158.80     43.39 o 
   0  14   4       18.22       33.71      5.20 o 
   2  14   4     2112.87     2149.52     48.48 o 
   4  14   4      320.56      348.46     14.18 o 
   6  14   4     1704.66     1799.60     36.68 o 
  -5  15   4       72.86       99.01     11.63 o 
  -3  15   4     2586.49     2616.89     55.80 o 
  -1  15   4      468.02      430.18     18.32 o 
   1  15   4      227.20      207.56     12.90 o 
   3  15   4      784.86      813.10     25.56 o 
   5  15   4      402.85      426.17     17.75 o 
  -2  16   4      508.74      492.46     19.73 o 
   0  16   4        2.41       21.44      2.92 o 
   2  16   4      979.56     1086.01     30.84 o 
 -11   1   5       41.68       69.78      9.20 o 
  -9   1   5       43.17       41.18      5.66 o 
  -7   1   5      150.81      154.46     10.52 o 
  -5   1   5     1777.04     1822.24     22.11 o 
  -3   1   5     3353.11     3756.27     33.34 o 
  -1   1   5     1990.17     2069.35     20.36 o 
   1   1   5     7104.61     7995.38     63.38 o 
   3   1   5      130.85      109.06      4.28 o 
   5   1   5       22.60       56.83      4.13 o 
   7   1   5       12.21       24.45      3.67 o 
   9   1   5      453.19      446.10     11.67 o 
 -12   2   5        3.71       11.14      6.54 o 
 -10   2   5      246.94      265.37     25.21 o 
  -8   2   5      650.57      581.02     18.09 o 
  -6   2   5     2902.85     2819.01     32.14 o 
  -4   2   5    10496.99    11102.21     82.54 o 
  -2   2   5     1773.64     1885.39     19.08 o 
   0   2   5      806.27      721.33      9.59 o 
   2   2   5     7055.13     7457.16     46.76 o 
   4   2   5     1597.22     1398.00     16.06 o 
   6   2   5     3316.90     3544.70     32.33 o 
   8   2   5      691.71      671.35     13.74 o 
  10   2   5      106.98      104.09      8.47 o 
  12   2   5     1393.73     1427.32     65.56 o 
 -11   3   5      299.54      266.81     18.05 o 
  -9   3   5     1081.42     1022.64     31.77 o 
  -7   3   5     5525.99     5522.98     63.76 o 
  -5   3   5     8974.97     9346.97     65.02 o 
  -3   3   5     9471.38    10637.29     70.10 o 
  -1   3   5    14556.01    14798.66     91.84 o 
   1   3   5     1251.69     1361.19     14.87 o 
   3   3   5    11949.15    12543.59     81.56 o 
   5   3   5      746.54      539.12     12.57 o 
   7   3   5      838.39      857.28     15.39 o 
   9   3   5     2799.22     2693.21     34.97 o 
  11   3   5       71.05       72.34     14.65 o 
 -12   4   5       10.75       23.77      5.34 o 
 -10   4   5     1176.75     1219.04     37.30 o 
  -8   4   5      130.04      119.17     11.53 o 
  -6   4   5    14477.82    14619.38    110.69 o 
  -4   4   5       26.97       18.41      5.51 o 
  -2   4   5     3660.48     4496.16     35.74 o 
   0   4   5     2761.58     2576.87     23.66 o 
   2   4   5     7461.03     7687.98     54.26 o 
   4   4   5    21498.85    21201.78    132.41 o 
   6   4   5      438.99      422.10     10.48 o 
   8   4   5     1249.24     1241.69     24.00 o 
  10   4   5      530.02      522.17     18.70 o 
  12   4   5     1009.90     1061.96     58.19 o 
 -11   5   5      634.67      618.75     32.90 o 
  -9   5   5      242.40      280.54     31.62 o 
  -7   5   5     4402.98     4393.45     67.82 o 
  -5   5   5     9948.16    10012.38     80.99 o 
  -3   5   5     1596.44     1691.00     19.56 o 
  -1   5   5     6826.72     6922.13     50.64 o 
   1   5   5      207.19      187.37      5.93 o 
   3   5   5     5249.73     4895.70     40.40 o 
   5   5   5     7675.57     7849.40     60.31 o 
   7   5   5       89.10       86.59      6.48 o 
   9   5   5     1169.65     1154.80     35.00 o 
  11   5   5       85.95      126.48     14.19 o 
 -10   6   5     1056.03      991.44     34.26 o 
  -8   6   5     1203.83     1150.72     42.52 o 
  -6   6   5    10206.21     9976.80     95.83 o 
  -4   6   5     3140.31     2927.06     35.01 o 
  -2   6   5     1898.95     1856.92     21.20 o 
   0   6   5     2605.80     2409.43     24.89 o 
   2   6   5     2115.39     2074.26     28.74 o 
   4   6   5    25997.69    26204.58    162.66 o 
   6   6   5     1048.62     1060.48     20.93 o 
   8   6   5      355.47      377.57     13.22 o 
  10   6   5      764.85      732.31     23.15 o 
 -11   7   5     1933.29     1894.01     51.48 o 
  -9   7   5     3538.28     3512.69     67.08 o 
  -7   7   5     2215.57     2149.37     37.71 o 
  -5   7   5     3105.09     2997.46     35.69 o 
  -3   7   5      467.59      432.78      9.89 o 
  -1   7   5     5532.41     5492.31     45.22 o 
   1   7   5      105.64      148.32      6.13 o 
   3   7   5     8893.04     8681.52     72.28 o 
   5   7   5    17099.49    17531.11    131.51 o 
   7   7   5     2529.82     2453.29     36.07 o 
   9   7   5      325.76      353.03     19.46 o 
  11   7   5      853.02      841.74     37.82 o 
 -10   8   5       45.46       60.70      9.57 o 
  -8   8   5        0.26        7.69      2.99 o 
  -6   8   5     5630.88     5445.52     65.78 o 
  -4   8   5     2541.86     2393.33     31.75 o 
  -2   8   5     2595.44     2567.59     27.99 o 
   0   8   5     3237.47     3286.77     32.94 o 
   2   8   5     1060.52     1022.89     16.44 o 
   4   8   5     2698.79     2677.30     34.96 o 
   6   8   5     1470.77     1371.05     26.78 o 
   8   8   5     1697.80     1736.80     35.89 o 
  10   8   5        2.01       12.14      6.21 o 
  -9   9   5     1170.97     1166.95     50.83 o 
  -7   9   5      388.42      430.06     16.58 o 
  -5   9   5      427.37      381.28     12.56 o 
  -3   9   5     1271.50     1252.87     22.37 o 
  -1   9   5     4183.53     4236.34     40.28 o 
   1   9   5     3153.19     3241.62     33.92 o 
   3   9   5      984.96     1005.50     20.26 o 
   5   9   5     7176.11     6756.42     67.18 o 
   7   9   5      105.46      128.41      8.61 o 
   9   9   5      861.69      803.10     36.07 o 
 -10  10   5       42.19       67.49     14.90 o 
  -8  10   5        7.20       15.04      4.46 o 
  -6  10   5     1665.23     1635.73     34.95 o 
  -4  10   5     3843.20     3763.75     45.19 o 
  -2  10   5     2682.45     2667.41     35.49 o 
   0  10   5       87.34       97.47      5.75 o 
   2  10   5      967.37      892.58     19.20 o 
   4  10   5      647.86      668.11     17.42 o 
   6  10   5      162.46      208.17     10.71 o 
   8  10   5      175.97      198.85     13.21 o 
  -9  11   5       89.25      140.58     14.53 o 
  -7  11   5      170.10      161.03     11.28 o 
  -5  11   5     1392.94     1320.98     46.03 o 
  -3  11   5     1595.80     1528.59     27.16 o 
  -1  11   5     3180.60     3138.09     40.32 o 
   1  11   5     2072.39     1861.24     29.63 o 
   3  11   5        0.75       11.54      2.75 o 
   5  11   5      759.68      710.69     19.21 o 
   7  11   5        4.27       22.89      4.59 o 
   9  11   5       49.47       57.02     10.31 o 
  -8  12   5       63.75       95.78     11.67 o 
  -6  12   5     1050.61     1002.66     27.70 o 
  -4  12   5     2818.15     2753.36     42.90 o 
  -2  12   5     3616.80     3538.53     45.61 o 
   0  12   5      522.63      501.29     17.37 o 
   2  12   5        9.34       17.96      2.83 o 
   4  12   5     1271.46     1154.42     28.56 o 
   6  12   5       32.04       31.66      6.36 o 
   8  12   5       24.10       44.41      5.96 o 
  -7  13   5     1400.82     1378.37     35.17 o 
  -5  13   5      163.01      174.33     11.83 o 
  -3  13   5      392.66      369.86     13.66 o 
  -1  13   5      163.28      147.12     10.52 o 
   1  13   5        9.55       13.92      2.81 o 
   3  13   5      143.56      169.03      9.71 o 
   5  13   5      247.72      254.80     14.19 o 
   7  13   5      149.09      180.41     12.55 o 
  -6  14   5        4.70       21.64      4.56 o 
  -4  14   5      902.25      936.46     26.49 o 
  -2  14   5      974.60      968.08     27.01 o 
   0  14   5      194.86      200.22     12.59 o 
   2  14   5      120.84      111.25      9.54 o 
   4  14   5       71.42       94.70     11.21 o 
   6  14   5      195.86      181.64     12.60 o 
  -5  15   5     1882.23     1876.93     49.21 o 
  -3  15   5       65.95       77.12     11.19 o 
  -1  15   5      889.36      882.67     26.64 o 
   1  15   5       47.26       68.72      7.36 o 
   3  15   5      585.34      590.54     21.46 o 
  -2  16   5      156.80      177.30     12.12 o 
   0  16   5      847.90      831.47     26.31 o 
   2  16   5      375.67      389.65     17.60 o 
 -12   0   6     2731.37     2443.09    105.29 o 
 -10   0   6     2250.08     2028.82     74.00 o 
  -8   0   6      184.12      211.00     16.47 o 
  -6   0   6      781.18      756.04     26.79 o 
  -4   0   6    24128.09    23939.05    261.72 o 
  -2   0   6    25186.97    26185.11    218.62 o 
   0   0   6     5059.32     4899.13     66.28 o 
   2   0   6     1526.41     2034.53     53.72 o 
   4   0   6      776.19      612.25     15.30 o 
   6   0   6    24497.28    24798.60    222.01 o 
   8   0   6      447.20      448.25     17.49 o 
  10   0   6     2005.67     1981.80     72.84 o 
 -11   1   6      762.00      709.98     32.34 o 
  -9   1   6      467.38      528.97     18.35 o 
  -7   1   6      368.93      351.25     13.38 o 
  -5   1   6     7902.48     7978.84     70.70 o 
  -3   1   6    53631.51    52924.02    335.13 o 
  -1   1   6       77.24       69.91      7.55 o 
   1   1   6     2031.29     1652.86     16.86 o 
   3   1   6       97.71      126.64      4.93 o 
   5   1   6    29963.58    30514.27    231.76 o 
   7   1   6     2319.28     2114.29     27.23 o 
   9   1   6     1254.50     1220.32     24.36 o 
  11   1   6      960.23     1024.24     26.86 o 
 -12   2   6     2027.79     1867.92     50.08 o 
 -10   2   6     1423.77     1296.66     37.97 o 
  -8   2   6      257.91      323.29     14.28 o 
  -6   2   6      439.67      399.91     13.79 o 
  -4   2   6    15273.37    15738.92    112.13 o 
  -2   2   6      273.87      147.12      4.74 o 
   0   2   6       91.02      167.51      4.79 o 
   2   2   6     1614.00     1385.72     13.73 o 
   4   2   6    10828.80    11207.75     70.29 o 
   6   2   6     3512.56     3217.70     33.02 o 
   8   2   6      270.67      281.95      8.99 o 
  10   2   6      662.76      666.76     25.21 o 
  12   2   6        1.99       33.94      8.11 o 
 -11   3   6      271.38      290.01     20.65 o 
  -9   3   6      915.23      816.69     28.47 o 
  -7   3   6      872.22      849.02     24.12 o 
  -5   3   6     7262.02     7301.03     62.30 o 
  -3   3   6    12814.68    13480.61     86.89 o 
  -1   3   6      937.17     1018.44     13.22 o 
   1   3   6     9668.46     9769.49     64.71 o 
   3   3   6     1167.80     1300.02     14.91 o 
   5   3   6     7104.40     7092.54     51.02 o 
   7   3   6      333.63      338.45     13.65 o 
   9   3   6      122.03      128.66     11.81 o 
  11   3   6     3140.87     3115.88    119.63 o 
 -12   4   6        1.55       15.77      4.16 o 
 -10   4   6     1123.97     1074.66     35.44 o 
  -8   4   6      929.87      882.28     28.54 o 
  -6   4   6      137.13      150.18      7.04 o 
  -4   4   6     3096.77     3012.77     28.13 o 
  -2   4   6       88.30      174.76      6.95 o 
   0   4   6      352.08      296.23      7.14 o 
   2   4   6     2593.70     2616.80     26.92 o 
   4   4   6     1125.61     1208.54     19.52 o 
   6   4   6      125.08      130.39      6.24 o 
   8   4   6       35.00       48.50      7.50 o 
  10   4   6     2780.10     2817.15     55.63 o 
 -11   5   6      867.18      937.51     34.53 o 
  -9   5   6     1815.75     1840.88     45.29 o 
  -7   5   6      556.55      526.21     21.06 o 
  -5   5   6     1469.12     1554.72     23.41 o 
  -3   5   6      223.15      326.56      8.11 o 
  -1   5   6      875.29      875.04     13.49 o 
   1   5   6     2231.51     2370.29     24.15 o 
   3   5   6     1070.10     1179.39     16.48 o 
   5   5   6        4.58       11.94      2.94 o 
   7   5   6      581.91      617.87     15.96 o 
   9   5   6      277.78      306.02     18.60 o 
  11   5   6      951.39     1048.16    154.04 o 
 -10   6   6      648.78      559.67     24.91 o 
  -8   6   6      804.00      763.50     27.25 o 
  -6   6   6      842.75      845.09     25.26 o 
  -4   6   6      102.17      121.91      5.44 o 
  -2   6   6      315.79      344.23      8.74 o 
   0   6   6      872.65     1015.14     17.92 o 
   2   6   6        7.38        7.79      2.78 o 
   4   6   6        8.02        8.20      2.28 o 
   6   6   6     6704.58     6688.98     64.24 o 
   8   6   6       48.43       61.52      6.84 o 
  10   6   6      100.20      107.82     11.11 o 
 -11   7   6        5.14       17.42      9.30 o 
  -9   7   6        5.11       11.38      3.28 o 
  -7   7   6       25.76       42.12      7.19 o 
  -5   7   6     2399.88     2294.75     36.24 o 
  -3   7   6      750.39      891.00     14.99 o 
  -1   7   6       13.77       33.69      3.56 o 
   1   7   6        1.01        5.08      2.10 o 
   3   7   6      146.50      174.27      6.64 o 
   5   7   6      790.94      864.49     18.56 o 
   7   7   6      209.52      206.97     11.82 o 
   9   7   6       48.83       59.68      7.27 o 
 -10   8   6      267.69      232.33     17.10 o 
  -8   8   6     2530.26     2382.10     65.63 o 
  -6   8   6       22.41       28.33      5.41 o 
  -4   8   6     1634.39     1605.77     25.28 o 
  -2   8   6       61.01       73.27      4.87 o 
   0   8   6     1535.77     1557.51     23.31 o 
   2   8   6     1135.23     1074.33     17.37 o 
   4   8   6     1264.46     1410.32     24.28 o 
   6   8   6     1148.06     1028.89     21.98 o 
   8   8   6       30.62       45.70      6.42 o 
  10   8   6      227.44      297.03     19.75 o 
  -9   9   6      342.32      326.51     20.17 o 
  -7   9   6     1045.24     1064.64     47.15 o 
  -5   9   6     1111.74     1008.36     24.57 o 
  -3   9   6       44.24       48.82      5.11 o 
  -1   9   6        1.79        8.40      1.97 o 
   1   9   6     3568.20     3623.31     37.15 o 
   3   9   6      476.13      424.35     12.86 o 
   5   9   6     2402.58     2093.77     32.65 o 
   7   9   6      107.76      137.02     10.37 o 
   9   9   6      583.80      570.20     20.87 o 
  -8  10   6      619.81      589.13     25.56 o 
  -6  10   6       53.72       59.02      6.72 o 
  -4  10   6     4041.29     3898.85     46.49 o 
  -2  10   6     5777.04     5885.47     59.34 o 
   0  10   6     7199.58     7318.60     61.53 o 
   2  10   6     3861.90     3728.26     44.46 o 
   4  10   6      433.36      411.03     13.57 o 
   6  10   6      347.34      421.70     16.74 o 
   8  10   6       22.04       42.19      9.12 o 
  -9  11   6     2366.42     2425.94     59.13 o 
  -7  11   6      475.81      478.69     22.36 o 
  -5  11   6      962.02      915.98     34.74 o 
  -3  11   6      308.92      298.47     11.54 o 
  -1  11   6      950.16      904.32     20.12 o 
   1  11   6     2082.39     1986.70     31.11 o 
   3  11   6        7.85       18.34      5.19 o 
   5  11   6     1562.94     1525.74     29.25 o 
   7  11   6     1437.98     1464.21     34.71 o 
  -8  12   6     1283.64     1247.97     40.36 o 
  -6  12   6      644.72      596.77     21.20 o 
  -4  12   6     2812.32     2761.00     44.31 o 
  -2  12   6     3890.15     3797.87     47.95 o 
   0  12   6     3963.38     3951.63     55.19 o 
   2  12   6      853.89      816.68     20.16 o 
   4  12   6      352.86      396.64     14.32 o 
   6  12   6     2279.53     2443.08     48.05 o 
   8  12   6      105.84      171.73     13.67 o 
  -7  13   6       10.57       20.92      8.09 o 
  -5  13   6      370.93      391.47     16.87 o 
  -3  13   6     3744.37     3709.43     55.60 o 
  -1  13   6      318.26      338.19     15.16 o 
   1  13   6     4063.11     3871.84     56.81 o 
   3  13   6      158.48      133.00      8.77 o 
   5  13   6     2929.75     3033.66     52.48 o 
   7  13   6      170.56      195.17     14.79 o 
  -6  14   6       39.69       66.71      7.33 o 
  -4  14   6     2935.24     3022.52     61.79 o 
  -2  14   6      121.57      131.64     10.35 o 
   0  14   6       11.15       18.10      3.98 o 
   2  14   6     1279.52     1327.42     32.30 o 
   4  14   6     2019.84     2167.09     38.54 o 
  -3  15   6     1597.09     1601.53     36.85 o 
  -1  15   6       50.08       68.46      7.32 o 
   1  15   6       15.01       24.10      4.21 o 
   3  15   6       65.87       99.70      9.17 o 
   0  16   6      144.67      189.96     12.65 o 
 -11   1   7      230.37      298.37     19.33 o 
  -9   1   7       73.90       82.67     10.88 o 
  -7   1   7      997.95     1060.57     24.67 o 
  -5   1   7      214.24      246.53     12.60 o 
  -3   1   7      641.20      625.55      9.01 o 
  -1   1   7       17.77       44.25      3.05 o 
   1   1   7     2488.85     2607.17     23.74 o 
   3   1   7      160.93      139.81      6.08 o 
   5   1   7       74.50       68.07      4.40 o 
   7   1   7     2372.70     2371.94     37.76 o 
   9   1   7       49.71       67.79      6.24 o 
  11   1   7      234.75      270.20     13.87 o 
 -12   2   7      138.60      178.35     24.71 o 
 -10   2   7      591.13      578.36     24.84 o 
  -8   2   7     3816.68     3626.88     52.65 o 
  -6   2   7     2230.45     2148.91     35.10 o 
  -4   2   7        0.81        3.01      2.13 o 
  -2   2   7       87.75       27.69      6.15 o 
   0   2   7      101.92      126.27      7.26 o 
   2   2   7     2139.96     2094.14     24.24 o 
   4   2   7     1193.34     1069.54     14.72 o 
   6   2   7      146.20      195.02      6.88 o 
   8   2   7     2954.18     2877.39     38.70 o 
  10   2   7      362.32      373.49     15.48 o 
 -11   3   7      496.18      570.94     25.74 o 
  -9   3   7      131.66      168.92     13.72 o 
  -7   3   7      513.54      552.70     17.55 o 
  -5   3   7     1962.29     1994.94     28.40 o 
  -3   3   7      963.00      701.75     11.12 o 
  -1   3   7    14691.78    15838.59     99.93 o 
   1   3   7     5907.42     6368.17     46.44 o 
   3   3   7      669.34      511.60     16.16 o 
   5   3   7      850.35      827.50     13.29 o 
   7   3   7     4537.17     4565.66     45.03 o 
   9   3   7      140.97      134.64      9.84 o 
  11   3   7      636.31      640.45     25.57 o 
 -10   4   7     1379.59     1430.62     41.31 o 
  -8   4   7      612.92      518.32     22.00 o 
  -6   4   7     5487.20     5592.15     64.31 o 
  -4   4   7      264.04      233.38      6.48 o 
  -2   4   7     4355.53     3986.26     34.39 o 
   0   4   7       19.56       49.82      4.90 o 
   2   4   7    10878.94    10817.98     73.42 o 
   4   4   7     1887.48     1769.50     26.20 o 
   6   4   7     1620.52     1631.52     27.85 o 
   8   4   7     2713.54     2607.55     50.11 o 
  10   4   7       17.38       37.05      6.33 o 
 -11   5   7     3128.63     3180.94     67.97 o 
  -9   5   7       50.64       42.02      7.36 o 
  -7   5   7     6889.90     6690.14     91.49 o 
  -5   5   7       68.89       67.45      6.66 o 
  -3   5   7     4074.94     3840.66     34.83 o 
  -1   5   7    24862.87    26151.72    159.64 o 
   1   5   7     2563.40     2639.60     26.50 o 
   3   5   7     8099.76     8382.43     62.06 o 
   5   5   7      629.15      654.64     13.11 o 
   7   5   7     1454.16     1429.59     29.84 o 
   9   5   7       60.66       77.23      9.34 o 
  11   5   7     1729.94     1825.90     46.35 o 
 -10   6   7      472.76      454.78     26.62 o 
  -8   6   7      560.04      478.16     21.75 o 
  -6   6   7     3772.98     3448.67     58.41 o 
  -4   6   7     5970.21     5944.70     49.11 o 
  -2   6   7     2416.73     1966.69     23.22 o 
   0   6   7     8729.17     9192.19     66.70 o 
   2   6   7    12910.28    13123.27     89.56 o 
   4   6   7      746.19      746.29     13.89 o 
   6   6   7     3480.72     3667.60     50.20 o 
   8   6   7     1530.50     1485.78     32.27 o 
  10   6   7       11.45       33.70     12.37 o 
 -11   7   7     2580.88     2607.10     76.96 o 
  -9   7   7      402.64      417.75     21.60 o 
  -7   7   7     1055.40     1055.61     32.13 o 
  -5   7   7       24.36       39.96      6.80 o 
  -3   7   7     6252.36     6359.32     52.36 o 
  -1   7   7     7248.89     7109.61     56.31 o 
   1   7   7     1203.23     1179.24     17.86 o 
   3   7   7     3255.80     3192.71     33.07 o 
   5   7   7      669.09      643.86     15.93 o 
   7   7   7     5178.29     5042.28     65.22 o 
   9   7   7      198.37      203.82     16.56 o 
 -10   8   7      184.16      195.48     20.44 o 
  -8   8   7       10.13       25.09      7.36 o 
  -6   8   7      993.16     1008.17     24.68 o 
  -4   8   7     2192.19     2172.91     34.59 o 
  -2   8   7    16707.38    16849.25    113.54 o 
   0   8   7     1965.25     1997.87     25.18 o 
   2   8   7     2444.20     2395.05     28.36 o 
   4   8   7      322.68      376.43     16.85 o 
   6   8   7     1868.86     1912.40     36.46 o 
   8   8   7       35.81       24.78      4.65 o 
  10   8   7        8.50       33.69      7.24 o 
  -9   9   7      298.41      378.17     21.84 o 
  -7   9   7      527.91      505.88     22.59 o 
  -5   9   7      292.26      309.06     13.80 o 
  -3   9   7     5576.19     5638.84     56.86 o 
  -1   9   7      457.40      420.91     11.14 o 
   1   9   7     2416.44     2361.04     28.96 o 
   3   9   7      223.41      279.93     10.64 o 
   5   9   7     1822.57     1625.25     32.96 o 
   7   9   7     9486.51     9169.14    100.74 o 
   9   9   7      244.50      243.47     17.08 o 
  -8  10   7        1.39       10.13      6.62 o 
  -6  10   7      774.77      771.30     22.82 o 
  -4  10   7     3234.19     3126.67     47.43 o 
  -2  10   7      120.34      117.01      7.33 o 
   0  10   7      836.36      865.65     16.96 o 
   2  10   7        2.60       16.37      4.58 o 
   4  10   7     1463.61     1305.41     25.40 o 
   6  10   7      102.78      111.95     15.71 o 
   8  10   7      849.82      877.35     26.70 o 
  -7  11   7      266.07      265.45     18.06 o 
  -5  11   7       13.63       34.10      4.92 o 
  -3  11   7        9.63       15.93      3.07 o 
  -1  11   7     1371.66     1355.14     25.48 o 
   1  11   7      491.24      517.99     16.06 o 
   3  11   7       70.92       74.27      6.39 o 
   5  11   7      177.45      218.81     12.81 o 
   7  11   7      321.26      335.12     16.77 o 
  -8  12   7       71.57      105.95     11.70 o 
  -6  12   7      582.51      618.62     26.22 o 
  -4  12   7      453.58      456.30     17.56 o 
  -2  12   7      648.39      611.97     18.20 o 
   0  12   7      561.96      578.10     26.42 o 
   2  12   7      254.19      246.37     11.22 o 
   4  12   7       47.86       51.76      6.36 o 
   6  12   7       38.72       43.55      5.84 o 
  -7  13   7        0.35       11.56      8.08 o 
  -5  13   7      174.82      191.59     12.45 o 
  -3  13   7      492.55      466.63     17.65 o 
  -1  13   7     1226.67     1230.46     29.74 o 
   1  13   7      594.45      588.70     20.00 o 
   3  13   7      414.18      437.25     15.11 o 
   5  13   7       18.28       53.34      6.97 o 
  -4  14   7       13.50       34.58      5.51 o 
  -2  14   7     4275.07     4152.29     61.72 o 
   0  14   7      218.05      236.14     13.54 o 
   2  14   7        5.38       16.61      3.77 o 
   4  14   7      272.18      306.09     17.08 o 
  -3  15   7      752.51      788.04     29.76 o 
  -1  15   7      342.60      374.23     16.92 o 
   1  15   7       18.07       43.27      4.85 o 
   3  15   7     1167.57     1251.03     38.56 o 
 -12   0   8      214.04      237.31     33.44 o 
 -10   0   8     5088.35     4730.65    128.71 o 
  -8   0   8        5.30       15.40      4.62 o 
  -6   0   8     1042.49     1098.20     34.55 o 
  -4   0   8    19660.06    19604.92    224.65 o 
  -2   0   8     2670.72     2875.09     30.22 o 
   0   0   8     1979.37     2956.57     36.52 o 
   2   0   8       90.94       82.84      9.13 o 
   4   0   8    17948.06    18115.84    210.14 o 
   6   0   8     3965.07     3664.86     92.17 o 
   8   0   8       40.74       61.04      9.93 o 
  10   0   8      189.33      239.46     25.33 o 
 -11   1   8      764.93      791.36     57.69 o 
  -9   1   8     1134.79     1158.63     29.18 o 
  -7   1   8       46.06       47.87      6.05 o 
  -5   1   8    10728.85    11287.83    118.50 o 
  -3   1   8     2274.42     2433.69     23.60 o 
  -1   1   8    16821.84    16983.59    106.30 o 
   1   1   8      289.67      222.00      6.02 o 
   3   1   8     9030.01     9472.07     81.72 o 
   5   1   8    16373.13    16254.41    137.99 o 
   7   1   8      770.11      816.40     25.16 o 
   9   1   8      648.83      643.56     18.06 o 
  11   1   8        0.31       10.71      3.23 o 
 -12   2   8        9.37       33.74      8.26 o 
 -10   2   8     1109.85     1115.07     46.68 o 
  -8   2   8     1838.57     1968.12     37.43 o 
  -6   2   8     1192.92     1232.20     26.33 o 
  -4   2   8     7922.09     7893.99     65.37 o 
  -2   2   8     2177.46     2331.73     24.41 o 
   0   2   8     2450.77     1975.77     22.79 o 
   2   2   8      963.61     1043.03     14.77 o 
   4   2   8     8703.03     8443.26     56.70 o 
   6   2   8     4750.52     4745.00     50.60 o 
   8   2   8      873.06      844.84     19.91 o 
  10   2   8      922.40      924.02     26.02 o 
 -11   3   8        8.57       26.30      4.18 o 
  -9   3   8     6998.90     6736.77    155.45 o 
  -7   3   8     2491.96     2555.16     52.01 o 
  -5   3   8     5488.51     5672.68     63.77 o 
  -3   3   8       94.06      137.04      5.91 o 
  -1   3   8     1415.12     1196.74     15.73 o 
   1   3   8     7446.07     7919.30     56.24 o 
   3   3   8     5065.06     5050.29     37.69 o 
   5   3   8     2381.56     2347.63     34.17 o 
   7   3   8      187.60      203.79      9.49 o 
   9   3   8      783.94      811.35     23.55 o 
  11   3   8        8.31       25.62      5.22 o 
 -10   4   8     1228.36     1171.81     37.73 o 
  -8   4   8      574.48      479.22     21.41 o 
  -6   4   8       94.73       65.29      6.72 o 
  -4   4   8      141.65      179.45     14.17 o 
  -2   4   8       44.61       47.91      3.66 o 
   0   4   8     3354.52     3165.08     29.49 o 
   2   4   8     1182.96     1243.91     16.15 o 
   4   4   8     2053.92     2043.73     23.44 o 
   6   4   8       47.88       59.38      5.41 o 
   8   4   8      130.79      146.83     12.14 o 
  10   4   8      895.19      870.97     30.97 o 
 -11   5   8      112.77      139.02     14.92 o 
  -9   5   8     2956.06     2703.88     58.00 o 
  -7   5   8      596.38      522.58     21.62 o 
  -5   5   8       54.59       61.79      6.84 o 
  -3   5   8        4.09        3.49      1.93 o 
  -1   5   8     1383.46     1549.64     19.86 o 
   1   5   8     1314.93     1304.56     17.58 o 
   3   5   8      603.94      544.82     11.10 o 
   5   5   8      503.49      520.46     20.24 o 
   7   5   8      307.86      274.84     18.02 o 
   9   5   8      545.70      536.21     26.79 o 
  11   5   8       69.42       85.04      9.92 o 
 -10   6   8        0.36       19.90      9.86 o 
  -8   6   8      305.08      336.99     20.12 o 
  -6   6   8      342.82      343.21     16.94 o 
  -4   6   8        0.05        8.59      2.60 o 
  -2   6   8        0.43        5.46      2.42 o 
   0   6   8     2251.93     2242.64     25.53 o 
   2   6   8      767.06      818.53     14.27 o 
   4   6   8     1036.72     1063.42     19.87 o 
   6   6   8      276.18      217.94     11.64 o 
   8   6   8        7.87       19.77      4.97 o 
  10   6   8       15.07       26.37      6.05 o 
  -9   7   8        4.19        6.25      4.53 o 
  -7   7   8       71.91       75.74      9.49 o 
  -5   7   8      887.66      865.09     21.33 o 
  -3   7   8        0.27        7.91      2.70 o 
  -1   7   8     1468.16     1445.70     20.59 o 
   1   7   8     6189.32     6199.47     51.74 o 
   3   7   8      218.70      232.66      9.12 o 
   5   7   8      201.53      181.31     10.60 o 
   7   7   8      980.18      851.10     28.41 o 
   9   7   8      476.20      354.22     19.96 o 
 -10   8   8      257.91      315.81     21.96 o 
  -8   8   8     1122.00     1012.76     33.94 o 
  -6   8   8     1093.94     1033.73     31.22 o 
  -4   8   8      479.07      471.97     15.86 o 
  -2   8   8       54.31       60.11      4.74 o 
   0   8   8     3135.83     2864.44     31.95 o 
   2   8   8        0.10        5.42      2.29 o 
   4   8   8     3912.10     3725.19     51.07 o 
   6   8   8        2.21       12.24      4.50 o 
   8   8   8     1518.74     1502.05     41.08 o 
  10   8   8      235.22      303.41     20.61 o 
  -9   9   8     1508.18     1441.14     43.59 o 
  -7   9   8       33.98       38.90      8.69 o 
  -5   9   8     1125.69     1126.43     26.57 o 
  -3   9   8      147.96      161.93      8.47 o 
  -1   9   8      906.28      913.33     17.22 o 
   1   9   8      356.56      316.18     15.57 o 
   3   9   8       29.83       42.07      6.53 o 
   5   9   8      270.81      287.53     13.58 o 
   7   9   8      448.12      395.11     16.79 o 
   9   9   8     3132.32     3171.52     78.81 o 
  -8  10   8       12.71       20.92      6.36 o 
  -6  10   8     1784.57     1600.17     41.82 o 
  -4  10   8      913.45      944.53     24.33 o 
  -2  10   8       56.97       65.81      5.91 o 
   0  10   8    11577.45    11569.87     88.26 o 
   2  10   8       50.29       58.63      5.43 o 
   4  10   8      667.87      645.79     20.44 o 
   6  10   8        3.56        6.96      4.56 o 
   8  10   8     2084.70     2246.87     53.28 o 
  -7  11   8      293.85      343.93     20.12 o 
  -5  11   8      816.33      804.50     23.70 o 
  -3  11   8     1061.87     1026.34     22.51 o 
  -1  11   8     4720.59     4633.17     53.21 o 
   1  11   8      283.99      263.68     11.02 o 
   3  11   8     1253.67     1206.17     28.75 o 
   5  11   8     2394.19     2563.53     45.99 o 
   7  11   8       24.55       36.74      5.09 o 
  -6  12   8      220.38      224.37     20.15 o 
  -4  12   8     5284.36     5221.21     69.86 o 
  -2  12   8     1934.03     1914.29     36.64 o 
   0  12   8     5573.95     5587.03     69.66 o 
   2  12   8      123.58      134.94      8.64 o 
   4  12   8     1560.25     1684.28     36.64 o 
   6  12   8      398.41      404.14     17.68 o 
  -5  13   8     1845.96     1810.70     39.33 o 
  -3  13   8      123.59      142.72     21.78 o 
  -1  13   8      650.10      684.78     21.73 o 
   1  13   8      474.59      504.87     20.11 o 
   3  13   8      979.25     1006.15     27.59 o 
   5  13   8      987.57     1037.44     29.62 o 
  -4  14   8      656.60      706.72     27.58 o 
  -2  14   8      647.73      660.22     21.96 o 
   0  14   8      528.46      544.71     20.05 o 
   2  14   8      925.74      972.64     32.38 o 
   4  14   8     1480.07     1384.07     34.61 o 
  -3  15   8      149.84      172.13     18.33 o 
  -1  15   8        3.35       21.81      4.12 o 
   1  15   8     2018.58     2015.30     49.88 o 
 -11   1   9       26.75       47.56      7.84 o 
  -9   1   9      227.25      258.56     13.98 o 
  -7   1   9     1091.86      978.26     24.87 o 
  -5   1   9     3791.04     3785.30     55.85 o 
  -3   1   9     1360.61     1282.09     15.86 o 
  -1   1   9       43.26       85.68      5.01 o 
   1   1   9     7308.92     8263.33     59.22 o 
   3   1   9       57.68       43.74      6.81 o 
   5   1   9       35.29       33.50      5.52 o 
   7   1   9     1573.30     1571.65     36.12 o 
   9   1   9      453.81      477.63     15.70 o 
  11   1   9        0.95       11.20      4.13 o 
 -10   2   9      714.40      694.13     28.28 o 
  -8   2   9     3316.65     3197.25     50.78 o 
  -6   2   9     1340.88     1371.70     28.73 o 
  -4   2   9     1052.32      989.77     16.80 o 
  -2   2   9     1673.32     1603.54     19.11 o 
   0   2   9     1234.41     1167.48     15.00 o 
   2   2   9       78.42       69.01      4.06 o 
   4   2   9       45.14       43.55      4.98 o 
   6   2   9     3231.94     3019.94     39.16 o 
   8   2   9        7.69       18.34      5.93 o 
  10   2   9       78.22      114.76      9.71 o 
 -11   3   9      679.31      726.65     30.10 o 
  -9   3   9     2645.57     2623.36     56.49 o 
  -7   3   9       61.39       76.76      7.60 o 
  -5   3   9       73.83       69.08      6.73 o 
  -3   3   9     4133.04     4321.49     37.44 o 
  -1   3   9      102.17      131.39      5.93 o 
   1   3   9     7270.42     7630.01     55.31 o 
   3   3   9      535.24      525.85     16.49 o 
   5   3   9     1800.00     1869.58     30.96 o 
   7   3   9     2233.61     2137.56     33.18 o 
   9   3   9     1324.75     1312.59     31.25 o 
  11   3   9       20.20       54.22      7.47 o 
 -10   4   9      165.38      152.11     14.28 o 
  -8   4   9     2430.24     2288.31     53.90 o 
  -6   4   9     1461.62     1612.85     44.19 o 
  -4   4   9     3931.91     3808.63     41.02 o 
  -2   4   9     1155.80     1024.26     15.62 o 
   0   4   9      512.23      460.56      9.83 o 
   2   4   9     5003.48     4984.74     52.43 o 
   4   4   9     2388.22     2390.77     42.93 o 
   6   4   9     3866.31     3916.97     52.28 o 
   8   4   9     2898.23     2707.11     53.78 o 
  10   4   9     1806.09     1790.76     45.83 o 
 -11   5   9      341.51      345.06     21.60 o 
  -9   5   9      520.87      517.74     24.18 o 
  -7   5   9     2681.21     2510.81     51.33 o 
  -5   5   9     2135.95     2023.89     34.76 o 
  -3   5   9    11080.83    11291.30     80.27 o 
  -1   5   9     3183.98     3160.36     31.61 o 
   1   5   9     6448.85     6578.98     68.51 o 
   3   5   9       92.02      102.99      6.51 o 
   5   5   9     2348.27     2268.86     36.67 o 
   7   5   9     3676.96     3579.79     62.30 o 
   9   5   9      679.78      666.60     26.53 o 
 -10   6   9      251.79      234.86     17.53 o 
  -8   6   9      885.78      856.39     30.26 o 
  -6   6   9        2.88        6.55      3.79 o 
  -4   6   9     7279.87     7334.22     66.89 o 
  -2   6   9     6310.90     6139.03     51.42 o 
   0   6   9      735.87      701.36     13.48 o 
   2   6   9     4603.95     4512.21     42.16 o 
   4   6   9     4930.64     4834.53     50.76 o 
   6   6   9     2949.66     2971.19     55.00 o 
   8   6   9     1543.96     1507.82     40.34 o 
  10   6   9      896.37      927.61     33.65 o 
  -9   7   9      700.39      755.16     29.79 o 
  -7   7   9     2703.16     2510.89     52.94 o 
  -5   7   9     4915.67     4503.74     56.53 o 
  -3   7   9     9926.35    10046.28     75.78 o 
  -1   7   9      127.21      124.65      6.44 o 
   1   7   9     1351.50     1459.61     20.99 o 
   3   7   9      645.60      635.45     15.61 o 
   5   7   9     2700.91     2757.67     43.25 o 
   7   7   9     5240.00     5080.56     79.98 o 
   9   7   9      100.96      106.55     11.96 o 
 -10   8   9       17.26       23.90      4.72 o 
  -8   8   9       86.26      136.32     13.35 o 
  -6   8   9       20.63       22.90      5.24 o 
  -4   8   9    11977.89    11730.89    110.67 o 
  -2   8   9      922.40      858.76     16.41 o 
   0   8   9     4543.48     4605.60     44.11 o 
   2   8   9     7086.45     7273.82     69.40 o 
   4   8   9      705.58      715.40     22.05 o 
   6   8   9     4264.87     4240.70     70.75 o 
   8   8   9       19.38       18.79      5.02 o 
  -9   9   9      228.70      271.96     21.73 o 
  -7   9   9       63.92      104.65     11.71 o 
  -5   9   9       72.99      106.81      8.47 o 
  -3   9   9     4016.95     3825.21     45.15 o 
  -1   9   9       58.43       55.21      4.66 o 
   1   9   9      911.04      899.79     17.39 o 
   3   9   9       61.30       78.42      7.68 o 
   5   9   9     3002.12     2860.79     46.83 o 
   7   9   9     4528.32     4477.39     77.06 o 
   9   9   9       85.89       96.56     14.74 o 
  -8  10   9       82.01       77.40      9.73 o 
  -6  10   9       11.74       35.03      6.14 o 
  -4  10   9     2593.74     2489.75     42.41 o 
  -2  10   9      435.07      429.26     19.53 o 
   0  10   9        4.83       21.95      5.69 o 
   2  10   9      563.37      603.24     19.01 o 
   4  10   9      486.30      487.54     17.67 o 
   6  10   9      424.92      490.67     22.50 o 
   8  10   9        0.28       14.64      4.41 o 
  -7  11   9        6.32        8.91      5.96 o 
  -5  11   9      170.57      176.41     11.50 o 
  -3  11   9      102.55      123.57      9.58 o 
  -1  11   9       25.34       30.89      4.16 o 
   1  11   9      370.50      342.87     12.34 o 
   3  11   9       16.11       15.60      3.64 o 
   5  11   9      158.23      190.39     12.08 o 
   7  11   9      429.76      384.92     24.48 o 
  -6  12   9      174.91      196.58     15.75 o 
  -4  12   9       44.45       51.53      7.20 o 
  -2  12   9      948.00      940.88     25.00 o 
   0  12   9       59.51       78.19      7.54 o 
   2  12   9       87.95      117.24      9.65 o 
   4  12   9      134.33      178.13     11.94 o 
   6  12   9       13.91       46.14     11.56 o 
  -5  13   9        5.93       23.51      6.58 o 
  -3  13   9      401.54      456.58     20.97 o 
  -1  13   9      113.10      124.76      9.73 o 
   1  13   9       48.33       53.13      7.88 o 
   3  13   9       26.18       42.96      5.49 o 
   5  13   9      423.15      458.92     18.87 o 
  -4  14   9      183.50      206.59     21.13 o 
  -2  14   9      917.34      892.11     30.65 o 
   0  14   9       13.65       22.85      6.58 o 
   2  14   9      470.53      479.25     22.41 o 
   4  14   9      187.40      260.22     14.74 o 
  -1  15   9      265.28      333.86     18.56 o 
   1  15   9       12.25       51.97      8.06 o 
 -10   0  10     1664.27     1666.59     54.89 o 
  -8   0  10     1061.37     1009.08     38.63 o 
  -6   0  10    16564.80    16713.17    210.78 o 
  -4   0  10      190.36      200.61     15.00 o 
  -2   0  10    24481.10    24369.48    178.87 o 
   0   0  10       83.31      219.36      9.72 o 
   2   0  10      167.55      246.11     15.07 o 
   4   0  10     5419.80     5124.08     85.22 o 
   6   0  10      754.66      696.94     28.71 o 
   8   0  10     4613.33     4499.60    134.17 o 
  10   0  10        3.20       18.81      4.10 o 
 -11   1  10     1385.68     1337.23     42.22 o 
  -9   1  10     2373.59     2232.59     43.79 o 
  -7   1  10     2779.32     2793.09     45.94 o 
  -5   1  10       44.33       51.92     16.33 o 
  -3   1  10     7686.38     7969.40     58.74 o 
  -1   1  10     9639.40     9314.21     66.13 o 
   1   1  10        9.99       17.01      3.50 o 
   3   1  10     9043.07     9343.00    104.20 o 
   5   1  10      183.95      163.61     11.58 o 
   7   1  10     4040.23     4044.61     49.83 o 
   9   1  10      350.59      393.10     14.59 o 
  11   1  10      755.72      737.06     54.17 o 
 -10   2  10     1785.69     1771.83     47.55 o 
  -8   2  10      420.10      400.43     16.77 o 
  -6   2  10       29.02       60.27      6.91 o 
  -4   2  10      446.94      423.89     14.50 o 
  -2   2  10     8641.29     8518.37     62.52 o 
   0   2  10     3161.80     2955.30     32.36 o 
   2   2  10       19.55       34.64      4.34 o 
   4   2  10     6096.58     6230.56     60.24 o 
   6   2  10     1856.48     1804.05     29.81 o 
   8   2  10     2241.14     2213.29     35.96 o 
  10   2  10      816.29      829.96     29.44 o 
 -11   3  10      506.53      513.62     25.16 o 
  -9   3  10      599.41      522.38     24.04 o 
  -7   3  10     3804.56     3680.69     54.27 o 
  -5   3  10       43.69       66.65      7.90 o 
  -3   3  10     2409.57     2364.13     25.66 o 
  -1   3  10    12663.16    12955.62     87.75 o 
   1   3  10      121.29       91.62      5.76 o 
   3   3  10      938.76      906.44     18.78 o 
   5   3  10      836.01      802.53     18.59 o 
   7   3  10     2959.43     2871.38     40.49 o 
   9   3  10      210.28      255.32     14.26 o 
 -10   4  10     1196.58     1257.17     46.65 o 
  -8   4  10       14.92       26.79      5.35 o 
  -6   4  10      503.56      411.03     15.53 o 
  -4   4  10        1.27        4.69      2.26 o 
  -2   4  10     5336.08     5231.89     44.60 o 
   0   4  10     7470.69     7422.85     56.75 o 
   2   4  10     2427.96     2351.54     29.95 o 
   4   4  10        6.65       12.06      7.64 o 
   6   4  10      830.25      746.25     20.90 o 
   8   4  10     1544.72     1516.83     39.96 o 
  10   4  10      582.50      569.24     25.19 o 
  -9   5  10       68.51       72.68     15.00 o 
  -7   5  10     1408.32     1278.67     56.97 o 
  -5   5  10       64.02       82.37      7.38 o 
  -3   5  10      392.39      378.77      9.78 o 
  -1   5  10     3697.17     3700.68     35.77 o 
   1   5  10      477.34      463.10     12.47 o 
   3   5  10      686.07      631.40     15.13 o 
   5   5  10     1708.05     1638.77     35.99 o 
   7   5  10      154.27      156.45     12.85 o 
   9   5  10     2034.51     1940.47    122.09 o 
 -10   6  10       66.28       90.96     11.33 o 
  -8   6  10      142.93      130.28     12.55 o 
  -6   6  10     2073.92     1796.83     41.94 o 
  -4   6  10      117.63       95.98      7.16 o 
  -2   6  10      894.33      865.72     18.86 o 
   0   6  10      391.16      418.75     10.52 o 
   2   6  10     4161.90     4206.53     45.84 o 
   4   6  10       92.12      114.90     11.36 o 
   6   6  10        5.75       10.90      4.44 o 
   8   6  10      268.18      287.88     18.15 o 
  10   6  10       72.11       79.96      9.32 o 
  -9   7  10      306.53      347.58     20.82 o 
  -7   7  10       21.30       46.26      8.08 o 
  -5   7  10      551.00      467.12     19.77 o 
  -3   7  10       24.24       25.52      3.71 o 
  -1   7  10       41.43       39.81      5.08 o 
   1   7  10     1613.46     1622.72     26.25 o 
   3   7  10      676.91      668.39     20.31 o 
   5   7  10        3.31       18.81      3.80 o 
   7   7  10      287.84      263.86     19.51 o 
   9   7  10      137.14      172.56     14.67 o 
  -8   8  10      333.89      313.24     19.92 o 
  -6   8  10       13.42       33.75      6.90 o 
  -4   8  10      162.93      154.55      9.62 o 
  -2   8  10        2.22       19.38      2.79 o 
   0   8  10     3496.99     3280.05     36.10 o 
   2   8  10     3207.85     3139.61     40.13 o 
   4   8  10       48.81       53.59      6.47 o 
   6   8  10      610.02      568.13     23.60 o 
   8   8  10      558.40      607.72     26.28 o 
  -9   9  10       92.67      131.34     16.33 o 
  -7   9  10       89.92       83.58     10.83 o 
  -5   9  10      873.53      826.23     28.41 o 
  -3   9  10      147.45      159.16      9.92 o 
  -1   9  10     6134.51     6081.04     55.65 o 
   1   9  10       10.89       19.51      3.36 o 
   3   9  10     1369.24     1339.43     29.51 o 
   5   9  10      226.25      209.00     14.59 o 
   7   9  10     1450.64     1499.85     41.98 o 
  -8  10  10      175.85      202.76     17.18 o 
  -6  10  10      761.01      716.29     27.62 o 
  -4  10  10        8.80       25.85      4.07 o 
  -2  10  10     9736.84     9780.33     87.75 o 
   0  10  10     1158.37     1139.30     23.38 o 
   2  10  10        8.13       19.05      3.82 o 
   4  10  10      486.56      491.37     18.11 o 
   6  10  10     1583.71     1524.26     41.71 o 
   8  10  10     2789.36     2898.96     63.85 o 
  -7  11  10      133.98      178.98     15.50 o 
  -5  11  10     1283.17     1254.03     36.94 o 
  -3  11  10     1646.47     1617.02     33.98 o 
  -1  11  10     2624.42     2768.76     48.97 o 
   1  11  10       81.46      105.91     13.39 o 
   3  11  10      106.59      139.03     10.29 o 
   5  11  10      253.74      250.63     16.44 o 
   7  11  10     1919.52     2011.37     51.72 o 
  -6  12  10      885.89      841.96     31.23 o 
  -4  12  10      300.96      297.88     15.10 o 
  -2  12  10     5452.11     5557.33     82.21 o 
   0  12  10      671.38      673.90     25.06 o 
   2  12  10      211.07      251.10     24.48 o 
   4  12  10      391.42      385.27     17.15 o 
   6  12  10      128.46      143.59     13.18 o 
  -5  13  10      816.35      834.38     30.93 o 
  -3  13  10      918.06      931.10     30.68 o 
  -1  13  10     2124.80     2151.56     48.23 o 
   1  13  10      285.20      302.72     18.26 o 
   3  13  10     1663.19     1688.55     38.02 o 
   5  13  10      154.33      209.54     17.69 o 
  -2  14  10     2802.48     2914.16     74.90 o 
   0  14  10       62.27       90.22     10.66 o 
   2  14  10     1856.48     1912.51     48.18 o 
 -11   1  11      307.47      309.20     23.23 o 
  -9   1  11      311.04      328.34     16.95 o 
  -7   1  11       11.95       25.53      4.67 o 
  -5   1  11       53.83       66.93      6.91 o 
  -3   1  11     1229.37     1147.33     21.45 o 
  -1   1  11     3428.05     3820.26     43.44 o 
   1   1  11       58.53       36.32      4.50 o 
   3   1  11     1228.71     1216.17     22.48 o 
   5   1  11      864.45      878.04     20.28 o 
   7   1  11       88.41       79.65      7.33 o 
   9   1  11        7.64       21.88      3.25 o 
 -10   2  11     1526.42     1385.32     42.31 o 
  -8   2  11      478.38      468.22     18.36 o 
  -6   2  11     2760.73     2758.30     44.85 o 
  -4   2  11     8318.30     8370.68     85.76 o 
  -2   2  11     2572.90     2620.50     29.49 o 
   0   2  11     3273.08     3273.07     38.45 o 
   2   2  11        3.05        0.98      2.29 o 
   4   2  11      136.00      136.01      8.26 o 
   6   2  11      244.29      223.35     10.71 o 
   8   2  11      723.26      757.23     20.44 o 
  10   2  11      585.27      591.15     27.59 o 
 -11   3  11      535.95      563.55     26.74 o 
  -9   3  11      980.19     1033.06     34.86 o 
  -7   3  11      964.37      882.25     24.84 o 
  -5   3  11      495.40      445.96     15.99 o 
  -3   3  11      556.76      561.65     14.20 o 
  -1   3  11    12768.48    13238.78     90.62 o 
   1   3  11     9120.07     9086.10     87.58 o 
   3   3  11        9.02        9.37      2.90 o 
   5   3  11     1774.39     1648.81     28.54 o 
   7   3  11        8.84       19.03      4.29 o 
   9   3  11     2366.10     2352.64     45.41 o 
 -10   4  11     1673.11     1617.77     46.47 o 
  -8   4  11     2730.70     2652.40     56.71 o 
  -6   4  11       19.26       23.31      4.40 o 
  -4   4  11      915.19      902.06     22.31 o 
  -2   4  11      555.59      527.16     11.66 o 
   0   4  11    11837.15    11509.66     91.29 o 
   2   4  11      564.10      503.80     15.98 o 
   4   4  11     1997.69     2022.81     35.29 o 
   6   4  11      339.11      320.39     14.32 o 
   8   4  11      356.58      399.25     20.51 o 
  10   4  11     1897.53     1881.67     48.87 o 
  -9   5  11     4321.58     4264.48     78.27 o 
  -7   5  11       91.64       62.59      8.68 o 
  -5   5  11     2745.45     2659.97     42.84 o 
  -3   5  11      142.80      147.02      9.23 o 
  -1   5  11     5260.41     5297.27     46.61 o 
   1   5  11     3222.15     3121.89     37.38 o 
   3   5  11       71.18       78.93      8.89 o 
   5   5  11      815.09      807.03     24.34 o 
   7   5  11       87.29       96.42     12.23 o 
   9   5  11     4212.96     4166.05     76.20 o 
 -10   6  11     1363.91     1412.47     54.42 o 
  -8   6  11     2487.09     2502.66     55.88 o 
  -6   6  11     1799.60     1629.93     40.44 o 
  -4   6  11      626.11      726.85     20.35 o 
  -2   6  11      519.06      457.41     11.53 o 
   0   6  11     3010.65     2948.65     36.86 o 
   2   6  11     7563.01     7500.76     86.08 o 
   4   6  11     8924.83     9006.03     93.32 o 
   6   6  11      750.46      743.84     33.43 o 
   8   6  11      471.98      467.85     25.21 o 
  -9   7  11     1976.66     2102.76     53.54 o 
  -7   7  11      197.26      178.06     14.34 o 
  -5   7  11     3375.94     3192.60     57.70 o 
  -3   7  11     1441.06     1355.56     24.21 o 
  -1   7  11     1882.69     1851.46     25.35 o 
   1   7  11     4896.67     4771.11     51.59 o 
   3   7  11     2080.35     2038.43     45.05 o 
   5   7  11     2307.10     2249.91     58.75 o 
   7   7  11        0.62        5.29      3.43 o 
   9   7  11     1869.36     1986.68     51.37 o 
  -8   8  11      772.90      732.57     29.55 o 
  -6   8  11      753.79      661.53     25.74 o 
  -4   8  11     1715.77     1660.69     32.06 o 
  -2   8  11      159.02      144.95      7.15 o 
   0   8  11     3453.21     3414.04     42.62 o 
   2   8  11     1646.23     1618.05     28.67 o 
   4   8  11     1809.64     1749.03     41.70 o 
   6   8  11      104.11      115.44     11.32 o 
   8   8  11      213.82      291.76     19.26 o 
  -7   9  11        1.87       16.14      9.99 o 
  -5   9  11     1275.17     1203.19     34.78 o 
  -3   9  11        1.85        3.23      2.31 o 
  -1   9  11     1468.36     1518.42     33.84 o 
   1   9  11      620.37      637.95     17.10 o 
   3   9  11      853.41      796.97     27.03 o 
   5   9  11     1148.35     1170.42     38.50 o 
   7   9  11       27.52       33.86      6.06 o 
  -8  10  11      288.77      285.47     18.94 o 
  -6  10  11      125.05      123.81     13.48 o 
  -4  10  11     1608.97     1444.42     31.70 o 
  -2  10  11     1276.62     1227.99     27.93 o 
   0  10  11      456.59      442.64     14.43 o 
   2  10  11     2240.35     2208.82     40.06 o 
   4  10  11     1120.56     1103.30     47.22 o 
   6  10  11        2.86        9.94      2.69 o 
  -7  11  11      113.79      135.85     16.90 o 
  -5  11  11       17.97       22.62      5.05 o 
  -3  11  11        7.05       16.00      3.49 o 
  -1  11  11     1072.78     1112.67     41.64 o 
   1  11  11      254.97      307.57     14.84 o 
   3  11  11      105.32      124.41      9.69 o 
   5  11  11       93.72      126.58     16.82 o 
  -6  12  11      128.48      137.32     12.98 o 
  -4  12  11      341.19      327.60     15.34 o 
  -2  12  11      436.66      451.79     25.24 o 
   0  12  11      388.48      392.74     18.75 o 
   2  12  11        5.50       19.60     10.43 o 
   4  12  11      140.71      143.11     12.91 o 
  -3  13  11      614.67      634.13     61.17 o 
  -1  13  11       64.31       68.59      8.57 o 
   1  13  11        2.55       12.59     12.54 o 
   3  13  11      206.50      249.56     14.14 o 
  -2  14  11       36.66       67.95     10.62 o 
   0  14  11      782.19      835.06     53.33 o 
   2  14  11        3.93       19.00      5.78 o 
 -10   0  12      247.41      323.77     25.05 o 
  -8   0  12     4379.89     4381.74     91.94 o 
  -6   0  12     2561.76     2595.13     62.60 o 
  -4   0  12      205.87      210.87     16.13 o 
  -2   0  12     9788.15    10202.69    104.66 o 
   0   0  12      643.78      565.42     17.73 o 
   2   0  12     5779.85     5574.70     91.30 o 
   4   0  12     2110.01     2114.86     52.76 o 
   6   0  12     7364.84     7567.40    122.38 o 
   8   0  12        2.19       28.39      9.27 o 
  10   0  12      907.91      967.55     40.84 o 
  -9   1  12      148.30      171.60     17.50 o 
  -7   1  12     5735.67     5867.23     87.66 o 
  -5   1  12     3341.88     3244.77    102.31 o 
  -3   1  12       11.69       38.71      7.63 o 
  -1   1  12       49.07       62.74      7.44 o 
   1   1  12     8287.37     8394.46     86.64 o 
   3   1  12     8669.54     8688.27     78.18 o 
   5   1  12      906.35      829.90     20.16 o 
   7   1  12     1379.14     1354.73     27.89 o 
   9   1  12      504.83      503.88     20.04 o 
 -10   2  12       58.46       69.84     12.87 o 
  -8   2  12     2417.20     2440.55     45.95 o 
  -6   2  12     4994.98     5105.43     66.91 o 
  -4   2  12     2322.80     2338.50     38.54 o 
  -2   2  12     3732.67     3865.91     36.82 o 
   0   2  12     2599.29     2643.66     43.09 o 
   2   2  12     5299.35     5140.84     53.50 o 
   4   2  12       27.31       39.01      5.08 o 
   6   2  12     2749.42     2724.44     40.15 o 
   8   2  12      442.25      455.78     16.10 o 
  10   2  12      276.34      303.11     16.48 o 
  -9   3  12      305.78      306.49     19.38 o 
  -7   3  12     4015.64     4013.44     59.70 o 
  -5   3  12       20.85       25.34      4.56 o 
  -3   3  12      844.47      892.95     21.57 o 
  -1   3  12     1748.40     1683.72     25.00 o 
   1   3  12     5969.16     5892.00     65.99 o 
   3   3  12      493.63      476.80     14.45 o 
   5   3  12      182.61      184.90     10.11 o 
   7   3  12      506.31      493.32     21.20 o 
   9   3  12      279.93      259.62     15.24 o 
 -10   4  12       49.55       73.95     17.16 o 
  -8   4  12      505.86      533.38     23.83 o 
  -6   4  12        2.07       13.30      3.21 o 
  -4   4  12       47.50       36.34      5.11 o 
  -2   4  12     1685.67     1646.05     22.46 o 
   0   4  12      377.07      334.23     12.83 o 
   2   4  12     1231.05     1198.57     26.01 o 
   4   4  12     1830.94     1818.81     34.42 o 
   6   4  12     3976.33     3825.31     55.85 o 
   8   4  12     1075.52     1090.12     40.54 o 
  -9   5  12      467.81      440.52     22.41 o 
  -7   5  12      540.64      499.36     22.24 o 
  -5   5  12        0.07        4.96      2.87 o 
  -3   5  12      383.28      365.20     11.72 o 
  -1   5  12      412.03      357.64     11.44 o 
   1   5  12     1009.90      963.85     22.90 o 
   3   5  12     3103.28     3100.54     46.44 o 
   5   5  12      196.05      193.39     11.62 o 
   7   5  12      706.68      636.96     25.99 o 
   9   5  12       14.24       31.58      5.69 o 
  -8   6  12       10.78       27.28      7.97 o 
  -6   6  12      259.27      248.80     21.57 o 
  -4   6  12       22.71       32.16      5.26 o 
  -2   6  12      709.88      656.11     16.01 o 
   0   6  12      932.30      826.11     18.32 o 
   2   6  12     1164.86     1058.11     25.02 o 
   4   6  12      357.07      357.50     14.67 o 
   6   6  12      154.40      151.50     13.00 o 
   8   6  12       42.61       40.12      7.24 o 
  -9   7  12      177.73      216.70     16.37 o 
  -7   7  12       80.76       94.34     12.91 o 
  -5   7  12      374.46      324.68     17.38 o 
  -3   7  12      347.63      311.69     11.34 o 
  -1   7  12     1218.27     1213.05     23.08 o 
   1   7  12     1382.21     1315.54     28.18 o 
   3   7  12       83.79       94.45      8.11 o 
   5   7  12       21.22       22.10      5.07 o 
   7   7  12        1.29       12.43      4.00 o 
  -8   8  12      700.27      710.07     29.24 o 
  -6   8  12       86.30      106.51     11.33 o 
  -4   8  12      721.15      659.15     23.79 o 
  -2   8  12      372.32      425.97     15.56 o 
   0   8  12      603.30      631.65     16.85 o 
   2   8  12      716.07      735.12     21.23 o 
   4   8  12      443.16      443.68     22.27 o 
   6   8  12       20.52       33.68      7.57 o 
   8   8  12      469.96      504.27     24.46 o 
  -7   9  12     1359.24     1419.35     51.10 o 
  -5   9  12      935.44      795.47     28.28 o 
  -3   9  12     3883.41     3749.13     81.60 o 
  -1   9  12      245.17      261.20     11.02 o 
   1   9  12      747.82      786.13     19.58 o 
   3   9  12      346.35      410.72     19.51 o 
   5   9  12      565.85      609.54     25.01 o 
   7   9  12     1240.21     1288.99     61.61 o 
  -6  10  12      450.14      507.00     23.45 o 
  -4  10  12      447.13      433.66     19.99 o 
  -2  10  12     1384.36     1359.64     35.91 o 
   0  10  12       57.58       87.93      7.87 o 
   2  10  12      479.29      443.04     25.96 o 
   4  10  12      221.29      283.90     17.66 o 
   6  10  12     1464.67     1542.69     45.12 o 
  -5  11  12      105.93      116.76     11.30 o 
  -3  11  12     3093.50     3105.26     59.61 o 
  -1  11  12      128.13      152.63     11.99 o 
   1  11  12      843.56      886.87     24.99 o 
   3  11  12     1904.84     2010.27     75.48 o 
   5  11  12     2154.43     2172.37     52.81 o 
  -4  12  12      722.25      683.99     43.50 o 
  -2  12  12     1414.70     1316.66     45.22 o 
   0  12  12     1108.99     1112.32     33.40 o 
   2  12  12      810.37      850.28     29.97 o 
   4  12  12      454.54      492.73     26.57 o 
  -3  13  12     1117.51     1120.73     43.00 o 
  -1  13  12      378.16      438.95     26.55 o 
   1  13  12      797.91      794.01     28.72 o 
   3  13  12     1092.60     1223.26     38.11 o 
  -9   1  13      400.37      422.32     22.56 o 
  -7   1  13      765.57      759.05     24.10 o 
  -5   1  13      612.06      626.20     20.04 o 
  -3   1  13     2676.85     2680.59     40.49 o 
  -1   1  13      931.03      930.12     18.00 o 
   1   1  13       95.56      102.48      7.06 o 
   3   1  13      173.52      198.13     10.14 o 
   5   1  13      769.74      721.93     21.04 o 
   7   1  13      617.36      577.94     18.11 o 
   9   1  13       52.20       63.34      7.74 o 
 -10   2  13       64.24      103.26     28.30 o 
  -8   2  13      171.94      174.88     12.38 o 
  -6   2  13      738.97      769.65     23.22 o 
  -4   2  13     1458.67     1407.50     29.44 o 
  -2   2  13     3484.28     3372.48     52.72 o 
   0   2  13     1054.43     1076.63     23.85 o 
   2   2  13      208.97      195.50      9.84 o 
   4   2  13        3.97        3.31      3.45 o 
   6   2  13      913.33      859.26     21.87 o 
   8   2  13      877.12      846.43     31.15 o 
  -9   3  13      628.10      626.41     27.12 o 
  -7   3  13       46.78       22.61      6.78 o 
  -5   3  13      762.05      745.74     21.93 o 
  -3   3  13     6857.56     6490.82     82.91 o 
  -1   3  13     1330.40     1325.51     26.31 o 
   1   3  13      142.86      115.88      8.56 o 
   3   3  13      410.84      402.97     15.40 o 
   5   3  13     5264.84     5235.41     60.00 o 
   7   3  13     1878.28     1850.70     34.21 o 
   9   3  13      762.94      838.44     26.82 o 
 -10   4  13      884.33      862.75     33.59 o 
  -8   4  13       19.86       41.93      6.67 o 
  -6   4  13     1667.60     1680.87     38.24 o 
  -4   4  13      958.77     1024.47     51.29 o 
  -2   4  13     7309.97     7492.18     78.13 o 
   0   4  13     1804.85     1823.37     40.72 o 
   2   4  13        8.71       10.61      4.09 o 
   4   4  13     3011.86     2969.41     47.06 o 
   6   4  13      744.31      739.34     22.75 o 
   8   4  13     2882.37     2802.76     65.05 o 
  -9   5  13      370.50      362.04     21.30 o 
  -7   5  13      819.82      841.98     29.72 o 
  -5   5  13     1746.48     1661.49     34.33 o 
  -3   5  13      548.39      535.20     20.98 o 
  -1   5  13     9487.84     9235.21     91.80 o 
   1   5  13      433.84      446.25     15.78 o 
   3   5  13     5305.53     5258.67     66.21 o 
   5   5  13      143.74      132.57     10.11 o 
   7   5  13     1094.51     1108.15     35.63 o 
   9   5  13     1297.03     1344.83     41.24 o 
  -8   6  13      194.75      201.19     16.80 o 
  -6   6  13     2540.77     2489.26     67.21 o 
  -4   6  13        1.77       18.69      3.97 o 
  -2   6  13      449.78      404.31     16.12 o 
   0   6  13     5079.34     5133.99     62.94 o 
   2   6  13     2868.99     2741.74     44.10 o 
   4   6  13     3558.94     3574.12     53.75 o 
   6   6  13       37.21       38.87     10.49 o 
   8   6  13     1405.66     1420.27     42.52 o 
  -9   7  13       10.26       25.52      4.91 o 
  -7   7  13     2610.68     2403.11     85.41 o 
  -5   7  13     2022.56     2075.48     46.39 o 
  -3   7  13      152.13      133.71     14.04 o 
  -1   7  13     2318.66     2244.72     33.54 o 
   1   7  13       15.29       29.70      4.38 o 
   3   7  13     2751.48     2699.66     45.20 o 
   5   7  13       85.03       86.47     10.16 o 
   7   7  13      662.40      709.44     28.56 o 
  -8   8  13      540.34      442.62     23.40 o 
  -6   8  13     2425.76     2514.33     54.93 o 
  -4   8  13      522.41      559.79     30.96 o 
  -2   8  13     1017.98      971.54     24.74 o 
   0   8  13      780.51      738.32     21.31 o 
   2   8  13      290.73      330.92     29.15 o 
   4   8  13     3568.65     3501.16     65.10 o 
   6   8  13      161.96      185.11     14.61 o 
  -7   9  13      303.71      327.37     19.35 o 
  -5   9  13     2950.01     2869.04     58.11 o 
  -3   9  13      483.13      524.14     21.06 o 
  -1   9  13     1105.61     1143.76     24.27 o 
   1   9  13       48.41       61.30      7.77 o 
   3   9  13     1148.34     1221.54     35.78 o 
   5   9  13      559.22      546.69     24.62 o 
   7   9  13     1310.88     1295.06     40.98 o 
  -6  10  13      698.64      680.02     27.50 o 
  -4  10  13       32.73       29.29      7.99 o 
  -2  10  13      645.10      614.95     23.65 o 
   0  10  13      333.45      337.23     16.63 o 
   2  10  13      103.13      110.73     11.03 o 
   4  10  13      314.96      290.51     23.75 o 
   6  10  13      153.35      199.30     15.57 o 
  -5  11  13        0.44       17.19     11.42 o 
  -3  11  13      560.70      496.65     21.83 o 
  -1  11  13       17.61       31.85     13.20 o 
   1  11  13       35.92       49.97      8.09 o 
   3  11  13      139.25      191.69     15.03 o 
   5  11  13        3.13       15.33     12.80 o 
  -4  12  13       13.48       38.55     20.40 o 
  -2  12  13     1010.42     1045.69     75.03 o 
   0  12  13        3.65       17.32      4.55 o 
   2  12  13      134.59      192.98     14.38 o 
  -1  13  13        2.89       17.65      4.71 o 
   1  13  13        6.01        6.20      4.26 o 
 -10   0  14     2110.55     2336.19     70.81 o 
  -8   0  14     1133.87     1207.69     46.46 o 
  -6   0  14       62.23       78.34     20.78 o 
  -4   0  14     7721.70     7891.71    185.16 o 
  -2   0  14      277.31      293.01     29.80 o 
   0   0  14     8424.10     8315.03    152.89 o 
   2   0  14     3499.18     3309.15     57.45 o 
   4   0  14     2014.56     2055.80     78.63 o 
   6   0  14      118.86      105.61     11.23 o 
   8   0  14     2148.50     2095.22     49.63 o 
  -9   1  14      390.73      430.36     31.96 o 
  -7   1  14     1224.96     1277.07     40.36 o 
  -5   1  14     1664.79     1808.83     36.34 o 
  -3   1  14      126.03      167.91     17.01 o 
  -1   1  14     1765.77     1693.27     25.98 o 
   1   1  14    11361.93    11418.68     96.04 o 
   3   1  14       38.31       42.66      6.41 o 
   5   1  14      121.10      132.31      9.11 o 
   7   1  14      406.06      411.08     16.29 o 
   9   1  14     1525.47     1578.15     34.10 o 
  -8   2  14     1184.80     1099.64     30.97 o 
  -6   2  14       43.37       53.65      8.06 o 
  -4   2  14     1318.23     1413.70     36.18 o 
  -2   2  14      829.12      831.43     34.64 o 
   0   2  14     8877.95     8810.39     89.59 o 
   2   2  14     3193.57     3172.67     41.84 o 
   4   2  14      245.85      266.40     12.26 o 
   6   2  14     3201.37     3175.69     46.36 o 
   8   2  14     2306.01     2251.84     45.59 o 
  -9   3  14     1722.52     1817.30     53.18 o 
  -7   3  14      223.59      249.94     14.29 o 
  -5   3  14     1272.81     1331.37     30.58 o 
  -3   3  14      123.27      162.88     24.62 o 
  -1   3  14      423.48      436.56     14.89 o 
   1   3  14     5632.21     5507.22     66.41 o 
   3   3  14      508.67      463.12     25.08 o 
   5   3  14       11.81       21.21      3.81 o 
   7   3  14       71.38       91.42      9.01 o 
   9   3  14     1179.51     1144.35     56.04 o 
  -8   4  14      909.00      855.55     31.52 o 
  -6   4  14       13.52       13.53      3.47 o 
  -4   4  14     2842.68     2655.68     52.30 o 
  -2   4  14     2480.75     2233.15     43.73 o 
   0   4  14     2987.37     2884.70     44.01 o 
   2   4  14        9.21       10.18      4.66 o 
   4   4  14      145.42      154.25     10.75 o 
   6   4  14     2852.16     2743.32     57.38 o 
   8   4  14        3.39       13.09      4.23 o 
  -9   5  14      127.48      223.24     17.16 o 
  -7   5  14      279.51      295.62     18.39 o 
  -5   5  14      421.25      387.46     19.44 o 
  -3   5  14       72.83      101.21     10.23 o 
  -1   5  14       98.23       81.11      8.10 o 
   1   5  14       69.54       63.32      6.91 o 
   3   5  14       70.28       61.44      7.07 o 
   5   5  14       55.30       58.87      8.73 o 
   7   5  14       14.86       22.67      6.07 o 
  -8   6  14       89.05      109.56     11.99 o 
  -6   6  14      108.16      101.44     10.78 o 
  -4   6  14        4.34       14.60      6.74 o 
  -2   6  14       79.38       98.37     15.34 o 
   0   6  14       38.81       59.42      6.49 o 
   2   6  14      240.63      247.83     15.60 o 
   4   6  14        2.37        8.24      3.06 o 
   6   6  14     1149.22     1055.19     35.11 o 
   8   6  14      369.14      411.72     23.42 o 
  -7   7  14      193.78      254.89     17.41 o 
  -5   7  14        1.49       27.94      8.18 o 
  -3   7  14      531.56      481.10     20.83 o 
  -1   7  14        7.64        5.54      6.30 o 
   1   7  14      503.85      492.04     17.60 o 
   3   7  14        3.81        5.67      3.13 o 
   5   7  14      200.41      222.74     16.44 o 
   7   7  14       15.76       19.80      7.53 o 
  -6   8  14       32.56       38.63      9.89 o 
  -4   8  14       39.45       72.57     22.56 o 
  -2   8  14        3.47        5.12      3.27 o 
   0   8  14      163.66      216.69     12.14 o 
   2   8  14      456.65      450.76     22.83 o 
   4   8  14       19.12       37.88      6.38 o 
   6   8  14      960.09     1057.62     36.04 o 
  -7   9  14      193.27      245.51     21.96 o 
  -5   9  14      379.46      387.16     27.11 o 
  -3   9  14     1381.46     1340.81     46.94 o 
  -1   9  14      459.88      456.59     19.92 o 
   1   9  14     1234.48     1247.74     34.72 o 
   3   9  14        1.36        9.37      3.62 o 
   5   9  14     2064.51     2152.26     52.80 o 
  -6  10  14        5.31       17.29      8.44 o 
  -4  10  14      846.13      858.44     76.98 o 
  -2  10  14      101.26      104.83     10.99 o 
   0  10  14      526.00      512.37     21.29 o 
   2  10  14      242.64      262.26     16.80 o 
   4  10  14      146.72      181.37     25.07 o 
  -5  11  14      781.74      795.80     38.57 o 
  -3  11  14     3001.26     2982.37     77.28 o 
  -1  11  14     1763.07     1666.69     71.02 o 
   1  11  14     1462.01     1627.69     42.45 o 
   3  11  14       86.51      117.13     13.70 o 
  -2  12  14       65.46       93.48     11.79 o 
   0  12  14     1044.81     1052.03     57.77 o 
   2  12  14     1406.78     1555.11     45.11 o 
  -9   1  15       15.54       38.27      5.83 o 
  -7   1  15        0.48        9.50      3.41 o 
  -5   1  15       47.96       45.36     10.03 o 
  -3   1  15      989.75      869.76     59.89 o 
  -1   1  15      404.92      367.26     16.92 o 
   1   1  15      117.14      147.40     13.82 o 
   3   1  15      274.24      299.95     12.88 o 
   5   1  15      946.26      924.52     23.36 o 
   7   1  15     1187.56     1077.80     38.86 o 
  -8   2  15      384.02      451.06     19.97 o 
  -6   2  15      965.82      965.81     32.17 o 
  -4   2  15      992.18      992.84     41.26 o 
  -2   2  15      395.78      398.18     24.57 o 
   0   2  15     1099.23     1118.00     25.92 o 
   2   2  15        4.07       17.37      3.22 o 
   4   2  15      874.21      843.91     21.60 o 
   6   2  15     5408.95     5275.44     64.43 o 
   8   2  15      279.58      275.20     15.92 o 
  -9   3  15      212.18      216.80     19.69 o 
  -7   3  15     1088.81     1153.92     31.22 o 
  -5   3  15      264.09      286.84     17.20 o 
  -3   3  15     3899.93     3729.33     83.40 o 
  -1   3  15       23.10       36.65      5.72 o 
   1   3  15      363.61      324.79     14.07 o 
   3   3  15     3978.80     3928.48     57.43 o 
   5   3  15      287.64      312.70     15.37 o 
   7   3  15      817.69      785.64     30.28 o 
  -8   4  15      447.34      424.72     32.08 o 
  -6   4  15     1001.40      999.34     48.41 o 
  -4   4  15      267.22      247.69     20.64 o 
  -2   4  15     2637.32     2735.73     72.09 o 
   0   4  15       92.41      123.64      9.10 o 
   2   4  15     3867.67     3990.85     57.71 o 
   4   4  15      282.05      314.18     15.59 o 
   6   4  15     1140.19     1085.65     35.35 o 
   8   4  15      382.75      407.84     21.73 o 
  -7   5  15     2665.85     2720.05     88.32 o 
  -5   5  15      921.42     1046.20     38.15 o 
  -3   5  15      458.66      513.83     28.26 o 
  -1   5  15      206.78      212.04     13.85 o 
   1   5  15     1177.40     1156.27     27.74 o 
   3   5  15     2444.53     2450.24     63.22 o 
   5   5  15       71.31       90.14     10.87 o 
   7   5  15     1666.51     1631.45     45.46 o 
  -8   6  15     3048.44     3041.07     70.71 o 
  -6   6  15     1085.97     1144.48     45.35 o 
  -4   6  15      145.76      160.75     24.83 o 
  -2   6  15     3996.86     3988.43     86.92 o 
   0   6  15     3793.81     3663.19     53.62 o 
   2   6  15     5494.29     5477.28     82.29 o 
   4   6  15      944.32      947.44     41.15 o 
   6   6  15        4.90       22.01     11.10 o 
  -7   7  15     1538.54     1451.18     54.28 o 
  -5   7  15     2281.60     2183.18     63.66 o 
  -3   7  15      426.07      454.68     26.47 o 
  -1   7  15     1309.69     1253.01     34.46 o 
   1   7  15     6032.16     5898.64     74.56 o 
   3   7  15     2737.20     2787.80     57.13 o 
   5   7  15       88.70       83.28     11.06 o 
  -6   8  15     1891.82     1943.44     62.72 o 
  -4   8  15       60.25       85.92     11.75 o 
  -2   8  15        5.36       10.49      3.30 o 
   0   8  15      336.16      337.54     14.75 o 
   2   8  15     5424.43     5525.15     92.23 o 
   4   8  15      724.10      725.22     28.45 o 
   6   8  15      106.28      116.07     12.90 o 
  -5   9  15      182.50      202.34     19.87 o 
  -3   9  15      323.98      325.21     34.76 o 
  -1   9  15        1.56       15.11      3.65 o 
   1   9  15      723.75      689.18     27.93 o 
   3   9  15     2157.85     2159.46     76.28 o 
   5   9  15      151.63      241.17     17.54 o 
  -4  10  15       45.30       58.23      9.14 o 
  -2  10  15       60.41       77.20     11.59 o 
   0  10  15      336.79      382.14     32.57 o 
   2  10  15      577.84      563.88     28.79 o 
   4  10  15      739.81      818.15     40.49 o 
  -3  11  15      342.11      362.13     36.67 o 
  -1  11  15      136.19      153.87     21.44 o 
   1  11  15       10.55       39.84      5.76 o 
  -8   0  16       12.88       53.14     13.99 o 
  -6   0  16     4884.96     5160.65    153.38 o 
  -4   0  16     4551.10     4307.86    134.01 o 
  -2   0  16      346.63      388.94     34.76 o 
   0   0  16     1855.09     1817.44     55.79 o 
   2   0  16       66.59       70.09     10.07 o 
   4   0  16     3487.47     3413.10     61.27 o 
   6   0  16        1.85        5.51      4.45 o 
   8   0  16     7010.12     6704.63    144.71 o 
  -7   1  16      204.80      259.15     46.81 o 
  -5   1  16     3715.03     3797.96    180.24 o 
  -3   1  16       30.12       26.37     14.49 o 
  -1   1  16     1006.38      884.86     37.75 o 
   1   1  16      512.52      503.73     13.88 o 
   3   1  16     3911.14     3739.79     55.54 o 
   5   1  16      441.29      481.21     18.97 o 
   7   1  16      763.97      708.00     20.07 o 
  -8   2  16      804.07      921.93     33.24 o 
  -6   2  16     1512.33     1492.19     53.12 o 
  -4   2  16     3510.28     3614.23    124.78 o 
  -2   2  16     2315.55     2087.39     60.77 o 
   0   2  16      733.93      770.56     26.11 o 
   2   2  16      840.63      786.49     23.40 o 
   4   2  16     1499.50     1453.62     29.94 o 
   6   2  16       70.61       90.48      8.36 o 
  -7   3  16      110.70      123.66     15.45 o 
  -5   3  16     2013.59     1998.45     61.61 o 
  -3   3  16      428.42      435.65     26.63 o 
  -1   3  16        4.26       21.28      4.51 o 
   1   3  16      699.01      634.41     20.31 o 
   3   3  16     1802.64     1722.76     36.81 o 
   5   3  16      671.00      678.95     23.29 o 
   7   3  16       71.13       89.27     10.67 o 
  -8   4  16       37.00       86.96     13.21 o 
  -6   4  16      532.98      539.24     30.07 o 
  -4   4  16      136.97      179.99     18.46 o 
  -2   4  16      155.39      171.26     17.47 o 
   0   4  16     1255.23     1206.92     28.25 o 
   2   4  16     1235.42     1173.43     29.29 o 
   4   4  16     2735.05     2654.37     48.00 o 
   6   4  16      463.38      472.18     23.41 o 
  -7   5  16      299.20      345.40     51.07 o 
  -5   5  16       47.96       25.37     21.02 o 
  -3   5  16        2.02        5.31      4.72 o 
  -1   5  16     1013.03      893.02     28.60 o 
   1   5  16     1542.79     1451.72     32.37 o 
   3   5  16      908.94      834.94     25.12 o 
   5   5  16       24.20       46.19      9.60 o 
   7   5  16        0.36       10.26      3.18 o 
  -6   6  16      180.42      225.97     32.20 o 
  -4   6  16       26.71       41.44     19.70 o 
  -2   6  16      979.44      928.37     43.04 o 
   0   6  16     2035.20     2039.05     46.34 o 
   2   6  16       56.69       65.41      7.43 o 
   4   6  16       97.96      110.12     11.79 o 
   6   6  16        9.24       25.94      4.61 o 
  -5   7  16        7.89       15.89     11.75 o 
  -3   7  16      169.31      164.72     51.77 o 
  -1   7  16       68.06       75.38      9.62 o 
   1   7  16       10.16       16.77      8.55 o 
   3   7  16       40.81       58.60      8.39 o 
   5   7  16      135.17      153.99     15.21 o 
  -6   8  16       81.11       91.05     20.61 o 
  -4   8  16       27.84       48.50     15.40 o 
  -2   8  16        1.16       15.73      5.35 o 
   0   8  16     1008.75      970.68     31.67 o 
   2   8  16      233.36      236.47     19.77 o 
   4   8  16       86.83      127.85     12.79 o 
  -5   9  16      733.41      776.56     56.45 o 
  -3   9  16      413.07      394.24     39.40 o 
  -1   9  16     1632.72     1790.99     63.69 o 
   1   9  16      168.20      254.97     16.21 o 
   3   9  16     1371.39     1376.30     40.86 o 
  -2  10  16      457.21      525.60     43.95 o 
   0  10  16        8.85       13.61     12.08 o 
   2  10  16       57.21       74.58      9.05 o 
  -7   1  17       40.40       39.48      7.42 o 
  -5   1  17      480.06      534.79     30.76 o 
  -3   1  17      223.23      256.40     23.30 o 
  -1   1  17       10.97       24.25      6.58 o 
   1   1  17      389.14      388.94     12.54 o 
   3   1  17        0.23       12.44      3.28 o 
   5   1  17     1818.50     1810.06     31.97 o 
   7   1  17      590.40      531.43     17.07 o 
  -8   2  17        1.96       31.08      6.54 o 
  -6   2  17       49.81       69.35     10.83 o 
  -4   2  17     1695.99     1544.62     54.26 o 
  -2   2  17      704.06      735.65     35.91 o 
   0   2  17      808.66      703.90     25.48 o 
   2   2  17      719.47      719.80     22.86 o 
   4   2  17      958.48      993.74     25.19 o 
   6   2  17      916.32      873.71     24.45 o 
  -7   3  17      562.05      699.15     61.79 o 
  -5   3  17      907.10      924.23     41.19 o 
  -3   3  17     1234.54     1453.63     59.06 o 
  -1   3  17       49.17       46.72     11.42 o 
   1   3  17      492.76      463.17     17.57 o 
   3   3  17       69.10       81.58      8.63 o 
   5   3  17     2106.83     2035.97     43.17 o 
  -6   4  17     1445.11     1553.60     55.40 o 
  -4   4  17     1754.74     1880.32     80.08 o 
  -2   4  17     1856.91     1829.25     59.01 o 
   0   4  17      607.39      603.66     23.68 o 
   2   4  17      891.26      929.29     26.43 o 
   4   4  17      420.26      394.03     17.65 o 
   6   4  17     1508.22     1580.53     45.29 o 
  -7   5  17     1037.77     1029.18     67.05 o 
  -5   5  17      438.68      427.26     28.14 o 
  -3   5  17     3625.81     3704.46     88.99 o 
  -1   5  17      309.77      335.03     24.93 o 
   1   5  17      664.65      642.36     21.39 o 
   3   5  17       22.33       31.09      5.25 o 
   5   5  17     1543.44     1518.90     43.66 o 
  -6   6  17       38.10       72.09     18.71 o 
  -4   6  17     1051.67     1126.87     46.27 o 
  -2   6  17      824.45      923.52     40.57 o 
   0   6  17     3232.28     3028.77     59.62 o 
   2   6  17     1592.97     1611.29     36.57 o 
   4   6  17      163.53      187.04     15.01 o 
  -5   7  17      243.81      246.49     33.61 o 
  -3   7  17     1787.01     1853.63     59.95 o 
  -1   7  17       95.22       89.23     13.86 o 
   1   7  17     1402.20     1474.90     34.49 o 
   3   7  17     1156.82     1238.40     37.95 o 
   5   7  17      518.31      498.52     24.56 o 
  -4   8  17      515.26      605.72     49.99 o 
  -2   8  17      245.90      354.48     34.89 o 
   0   8  17     4262.77     4222.97     74.88 o 
   2   8  17       36.98       53.73      7.91 o 
   4   8  17       41.12       60.00      7.10 o 
  -3   9  17      946.25      914.54     61.00 o 
  -1   9  17       43.30       30.70      7.49 o 
   1   9  17     2111.58     1975.49     59.76 o 
   0  10  17      110.04      147.74     19.24 o 
  -6   0  18      425.99      408.48     40.81 o 
  -4   0  18        6.86        9.60      5.79 o 
  -2   0  18     3274.45     3307.23    118.03 o 
   0   0  18      304.10      253.94     31.70 o 
   2   0  18       34.75       41.23      6.89 o 
   4   0  18     1168.44     1177.57     44.58 o 
   6   0  18      710.58      709.11     28.30 o 
  -7   1  18     1377.53     1345.46     53.40 o 
  -5   1  18     1368.43     1411.62     54.09 o 
  -3   1  18     1029.16     1054.95     44.65 o 
  -1   1  18      911.30      983.99     60.42 o 
   1   1  18      165.48      188.22     11.50 o 
   3   1  18     4441.28     4380.40     51.40 o 
   5   1  18       14.08       26.66      4.45 o 
  -6   2  18     1009.96     1021.35     49.46 o 
  -4   2  18      372.55      419.03     28.15 o 
  -2   2  18     1757.28     1711.87     58.31 o 
   0   2  18       59.38       81.93     13.15 o 
   2   2  18     1604.94     1554.98     30.95 o 
   4   2  18     1143.19     1185.21     37.41 o 
   6   2  18      851.21      767.20     25.62 o 
  -5   3  18      628.00      671.50     35.73 o 
  -3   3  18       94.32      101.65     15.07 o 
  -1   3  18     1065.10     1101.99     69.24 o 
   1   3  18      142.08      164.61     11.31 o 
   3   3  18     1430.27     1420.18     42.30 o 
   5   3  18        0.44       13.97      3.52 o 
  -6   4  18        1.51       14.39      5.46 o 
  -4   4  18        1.39       31.35      7.42 o 
  -2   4  18     1570.16     1544.23     55.27 o 
   0   4  18      443.59      412.81     27.24 o 
   2   4  18     1102.32      982.87     28.05 o 
   4   4  18      146.94      149.17     14.09 o 
  -5   5  18        5.50        9.80      5.09 o 
  -3   5  18      131.96      150.24     18.32 o 
  -1   5  18      510.16      521.58     30.52 o 
   1   5  18       15.42       19.35      6.38 o 
   3   5  18      613.57      610.08     22.12 o 
   5   5  18        0.87       19.05      5.41 o 
  -4   6  18       20.27       47.95     10.10 o 
  -2   6  18       16.55       38.34      8.75 o 
   0   6  18      377.79      395.76     19.95 o 
   2   6  18      137.53      119.80     11.41 o 
   4   6  18        5.66       20.03      4.73 o 
  -3   7  18       29.20       58.25     10.22 o 
  -1   7  18      767.12      785.97     41.30 o 
   1   7  18     2365.27     2317.59     53.68 o 
   3   7  18      757.94      624.67     30.38 o 
  -2   8  18     1297.56     1592.78     56.31 o 
   0   8  18      265.49      305.86     18.40 o 
   2   8  18      981.62      895.29     31.74 o 
  -5   1  19     1206.85     1347.47     53.66 o 
  -3   1  19       23.99       53.87     23.47 o 
  -1   1  19        5.94        0.56      4.79 o 
   1   1  19       86.98       97.40     15.56 o 
   3   1  19      404.70      403.22     14.86 o 
   5   1  19      336.03      357.52     14.38 o 
  -6   2  19     1287.55     1368.30     89.77 o 
  -4   2  19      168.19      197.13     24.83 o 
  -2   2  19      363.19      341.79     26.55 o 
   0   2  19      137.72      173.31     19.17 o 
   2   2  19      204.70      221.71     17.56 o 
   4   2  19      678.14      746.37     22.31 o 
  -5   3  19     2505.35     2659.53     78.37 o 
  -3   3  19      414.22      432.82     29.01 o 
  -1   3  19       51.14       86.49     14.51 o 
   1   3  19       47.10       72.48     14.74 o 
   3   3  19     2104.32     2012.14     43.13 o 
  -4   4  19      847.36      801.09     40.09 o 
  -2   4  19       29.39       44.31      9.27 o 
   0   4  19      961.09     1045.44     44.79 o 
   2   4  19       35.39       67.84      7.89 o 
   4   4  19     2273.84     2306.91     47.68 o 
  -3   5  19     1100.08     1190.65     49.52 o 
  -1   5  19      394.90      402.89     44.16 o 
   1   5  19      304.40      365.76     20.12 o 
   3   5  19     1059.36     1085.73     43.85 o 
  -2   6  19       14.67        5.95      4.83 o 
   0   6  19     2913.62     2911.34     79.86 o 
   2   6  19      251.86      278.48     23.01 o 
  -1   7  19     1253.62     1222.46     68.45 o 
   1   7  19      454.62      528.03     25.10 o 
  -4   0  20     1974.84     1875.36     92.62 o 
  -2   0  20      129.21      167.78     26.49 o 
   0   0  20       49.15       19.29     11.09 o 
   2   0  20      954.34     1012.41     31.82 o 
  -3   1  20     3691.59     3997.38     99.14 o 
  -1   1  20      274.69      362.79     70.85 o 
   1   1  20      890.05      835.35     41.06 o 
   3   1  20      538.53      514.27     18.61 o 
  -4   2  20      660.37      658.11     57.15 o 
  -2   2  20     1505.69     1653.28     60.23 o 
   0   2  20      389.54      375.89     33.11 o 
   2   2  20       16.36       35.79      6.50 o 
  -3   3  20     1756.56     1721.93     62.27 o 
  -1   3  20      222.04      205.46     21.13 o 
   1   3  20      752.48      709.65     37.43 o 
   3   3  20        2.72       33.08      4.34 o 
  -2   4  20      295.84      314.95     25.98 o 
   0   4  20      269.84      272.59     23.96 o 
   2   4  20        1.74       21.45      7.57 o 
  -1   5  20       12.50       11.29      5.50 o 
   1   5  20       12.07       25.78     13.53 o 
  -1   1  21       46.35       82.06     19.49 o 
   0   2  21      126.54      154.65     17.63 o 
                                                 
